# Supplementary material for: Gender and residential differences in sleep quality among Chinese adolescents aged 13–18 years
Source: PLoS One. 2026 Jun 10;21(6):e0349681. doi: 10.1371/journal.pone.0349681 (PMC13252746; doi:10.1371/journal.pone.0349681)
Supplement: S2 Appendix — (XLSX) [file pone.0349681.s002.xlsx]

## Sheet: Sheet1
Number	Gender	Age	Residence	Subjective sleep quality,	Sleep latency	Sleep duration	Habitual sleep efficiency	Sleep disturbance	Need for sleep medications	Daytime dysfunction	PSQI total score	BMI	Mental health	MVPA	Sedentary time	Screen time	PFI
1	0	13	2	0	0	0	0	2	0	0	2	20.68	24	52.57	11.25	0.19	-0.6
2	0	13	2	0	0	2	0	1	2	2	7	15.62	29	116	11.14	3.85	0.44
3	0	13	2	1	1	1	0	1	0	2	6	16.82	90	196.43	7.5	2.5	1.52
4	0	13	2	0	0	0	0	1	0	0	1	21.3	82	66.29	1.79	0	-1.48
5	0	13	1	2	3	1	0	2	0	2	10	28.72	55	90.71	18.79	1.43	-1.02
6	0	13	1	0	2	1	0	1	0	0	4	30.04	52	18.57	15.31	3	-1.92
7	0	13	1	0	1	1	0	1	0	3	6	23.38	78	138.57	15.6	0.1	1.49
8	0	13	1	1	0	0	0	0	0	1	2	24.34	82	135.71	18.57	0.2	-0.35
9	0	13	1	0	0	0	0	1	0	2	3	18.65	72	127.14	16.76	1.21	-0.78
10	0	13	1	0	3	0	0	0	0	1	4	16.26	74	97.14	8.98	0.07	0.28
11	0	13	1	0	3	0	0	1	0	2	6	22.1	82	81.43	7	2.26	-5.78
12	0	13	1	0	3	0	0	1	0	0	4	24.39	90	50	10	1	2.05
13	0	13	1	1	1	0	0	0	0	2	4	26.87	67	38.57	11.14	0.19	0.51
14	0	13	1	0	1	0	0	1	1	0	3	28.71	78	35.71	8.62	0.5	-1.15
15	0	13	1	1	0	0	0	1	0	1	3	25.69	85	33.57	10.43	1.02	2.62
16	0	13	1	0	1	0	0	0	0	1	2	17.75	61	7.14	14.23	0.33	0.18
17	0	13	1	1	1	1	0	2	1	3	9	19.23	55	77.14	10.98	1.29	-0.22
18	0	13	1	0	0	1	0	0	0	0	1	21.39	85	132.86	6.71	2	4.93
19	0	13	1	1	2	0	0	1	0	2	6	18.04	72	131.43	6	4	3.94
20	0	13	1	0	2	0	0	1	0	3	6	26.25	73	112.86	10.62	1.05	-0.9
21	0	13	1	1	0	1	0	1	0	2	5	27.02	67	101.43	15.52	4.5	-0.93
22	0	13	1	0	1	0	0	1	0	2	4	18.87	84	44.29	8.81	0.52	3.75
23	0	13	1	2	2	0	0	0	0	2	6	19.15	66	18.57	7.59	0.57	-4.25
24	0	13	1	1	0	0	0	0	0	1	2	21.08	76	190	10.38	2.26	4.71
25	0	13	1	1	0	0	0	1	0	1	3	15.81	79	94.29	8.88	1.69	-0.22
26	0	13	1	0	0	0	0	0	0	0	0	20.91	89	93.57	8.83	4	-0.7
27	0	13	1	0	2	1	0	1	0	0	4	14.87	90	58.57	9	4.1	2.78
28	0	13	1	0	1	0	0	0	0	2	3	27.14	79	45.71	11.33	0.29	-3.27
29	0	13	1	0	0	0	0	1	0	1	2	23.32	88	11.43	5.29	0.33	-0.99
30	0	13	1	0	0	0	0	0	0	2	2	18.49	53	131.43	14.5	1.82	2.01
31	0	13	1	0	0	2	0	0	0	0	2	34.32	90	285.57	9.86	0.86	-1.5
32	0	13	1	1	3	1	0	1	0	1	7	15.85	74	67.14	6.88	1.5	3.12
33	0	13	2	1	2	0	0	1	0	2	6	28.39	85	24.29	7.86	0.86	-2.78
34	0	13	2	1	2	0	0	1	0	2	6	23.14	80	215.14	10.5	2.38	5.07
35	0	13	2	1	3	0	0	1	0	2	7	20.17	90	209.29	9.71	5.14	1.35
36	0	13	2	0	2	2	0	1	0	0	5	22.04	90	201.43	1.5	14	-7.01
37	0	13	2	0	0	1	0	1	0	2	4	18.62	81	184.29	3.79	0.71	5.17
38	0	13	2	1	3	0	0	1	0	2	7	25.77	80	45.71	7.5	0.43	-4.58
39	0	13	2	0	1	0	0	0	0	1	2	15.21	90	230	4	0.48	1.92
40	0	13	2	0	0	0	0	1	0	1	2	18.65	90	95.71	7.08	0.54	7.58
41	0	13	2	0	1	1	0	0	0	0	2	32.66	90	92.43	22.74	0.57	3.88
42	0	13	2	0	1	0	0	0	0	0	1	17.61	90	65.71	14.14	3.86	1.13
43	0	13	2	2	2	0	0	1	0	2	7	19.92	36	51.43	8.57	0.5	0.01
44	0	13	1	1	1	0	0	1	0	1	4	17.48	86	64.29	5.74	1	2.08
45	0	13	1	0	0	1	0	0	0	1	2	19.28	90	72.57	11.77	0.05	-0.26
46	0	13	1	0	1	0	0	0	0	1	2	30.59	90	169.29	12.83	1.67	2.43
47	0	13	1	1	1	0	0	0	0	2	4	24.01	87	236.14	12.79	0.23	0.92
48	0	13	1	0	0	0	0	0	0	0	0	23.03	85	194.29	0	0.33	-3.04
49	0	13	1	1	1	1	0	1	0	0	4	23.84	90	191.43	17.8	1	0.35
50	0	13	1	0	0	1	0	0	0	0	1	21.63	90	167.14	11.69	6.4	-0.87
51	0	13	1	1	2	1	0	1	0	2	7	25.89	76	157.14	12.6	0.24	-2.6
52	0	13	1	0	1	0	0	0	0	0	1	20.52	90	151.29	11	0.86	1
53	0	13	1	1	0	0	0	1	0	0	2	17.26	90	145.71	7.6	0.86	1.75
54	0	13	1	0	1	0	0	0	0	0	1	19.03	90	87.14	9.43	1.64	-8.5
55	0	13	1	0	0	0	0	0	0	0	0	19.47	90	78.57	10.57	0.57	-1.55
56	0	13	1	2	0	1	0	0	0	1	4	14.86	90	68.57	13.36	0.14	1.43
57	0	13	1	0	1	1	0	1	0	0	3	20.07	89	58.57	7.26	0.86	6.48
58	0	13	1	1	1	1	0	0	0	1	4	18.13	81	56.43	8	1.95	2.23
59	0	13	1	0	1	0	0	1	0	0	2	18.3	67	48.57	4.37	0.5	-0.9
60	0	13	1	1	0	0	0	1	0	1	3	17.72	88	47.14	19.86	3	1.96
61	0	13	1	0	0	0	0	1	0	1	2	24.16	89	35.86	12.86	0.29	-1.56
62	0	13	1	1	2	0	0	1	0	1	5	17.42	81	28.57	13.36	1	-2.43
63	0	13	1	1	0	0	0	0	0	0	1	29.69	90	11.43	10.86	0.21	-2.65
64	0	13	1	1	1	0	0	1	0	0	3	26.92	90	91.43	6.86	4.33	1.59
65	0	13	1	1	0	0	0	1	0	1	3	17.94	85	228.57	12.14	0.98	-3.39
66	0	13	1	0	1	0	0	1	0	1	3	30.46	88	72.14	7.89	1.12	2.29
67	0	13	1	2	3	0	0	1	0	1	7	19.71	88	68.57	6.43	2.68	-0.87
68	0	13	1	0	0	1	0	1	0	2	4	21.4	85	43.57	10.07	0.57	-2.69
69	0	13	1	0	1	1	0	0	0	1	3	27.39	83	27.71	9.82	2	-3.52
70	0	13	1	1	1	0	0	1	0	1	4	23.66	85	15.43	13.07	0.29	-2.2
71	0	13	1	0	0	0	0	0	0	1	1	16.89	90	0	8	0	-1.87
72	0	13	1	3	3	0	0	1	0	3	10	19.15	45	27.57	4.82	0	-3.12
73	0	13	1	2	2	0	0	1	0	3	8	19.48	58	240.71	5.69	0.64	-6.3
74	0	13	1	1	1	0	0	1	0	1	4	18.61	83	210.57	4.29	0.36	3.67
75	0	13	1	1	0	0	0	1	0	2	4	18.25	86	133.57	10.25	0.12	-1.6
76	0	13	1	1	0	0	0	1	0	1	3	18.91	75	114.29	13.57	0.54	0.33
77	0	13	1	2	2	0	0	3	0	1	8	27.19	67	99.71	6.14	0.11	-3.62
78	0	13	1	0	0	0	0	0	0	1	1	17.4	90	60	7.25	0.5	-1.21
79	0	13	1	1	0	0	0	1	0	1	3	20.03	78	39.29	14	0	3.23
80	0	13	1	1	0	0	0	1	0	2	4	19.66	89	36.43	11.5	1.14	4.67
81	0	13	1	0	3	1	0	3	0	3	10	20.63	49	7.14	8	0	1.57
82	0	13	1	1	0	0	0	1	0	1	3	20.32	83	182.14	11.51	0	1.37
83	0	13	1	1	1	0	0	1	0	0	3	18.13	85	127.86	6.67	0.14	-0.17
84	0	13	1	0	0	0	0	0	0	1	1	20.05	80	95.71	13.24	1	3.11
85	0	13	1	1	1	0	0	0	0	3	5	21.62	84	40	7.56	0.1	-1.98
86	0	13	1	1	2	0	0	1	0	0	4	20.61	57	17.14	8.21	2.5	-0.29
87	0	13	2	1	1	0	0	0	0	0	2	16.71	90	50	7.67	1.36	0.04
88	0	13	2	1	3	0	0	2	0	2	8	16.82	46	168.57	4.29	0	-0.88
89	0	13	2	1	0	0	0	1	0	0	2	23.3	90	64.29	12.5	1.5	2.24
90	0	13	2	2	1	0	0	1	0	2	6	14.88	86	277.86	5.98	0.29	1.06
91	0	13	2	0	0	0	0	0	0	0	0	23.66	90	45.71	10.71	0.29	0.01
92	0	13	2	0	1	0	0	1	0	0	2	17.4	86	204.29	10.36	1.1	-3.94
93	0	13	2	1	1	0	0	0	0	0	2	17.1	89	111.86	9.46	0.24	-0.6
94	0	13	2	2	2	0	0	2	2	2	10	26.8	67	167.86	11.17	1.67	-1.84
95	0	13	2	1	0	0	0	1	0	1	3	24.22	89	183.86	9.31	0.95	-1.1
96	0	13	2	1	2	0	0	1	0	1	5	19.13	86	55	7.43	3.43	-1.41
97	0	13	2	1	2	0	0	1	0	3	7	21.08	62	27.14	13.57	0.14	1.32
98	0	13	2	1	1	0	0	0	0	0	2	18.97	89	55	6.17	0.11	-2.64
99	0	13	2	0	0	0	0	0	0	0	0	19.24	89	251.43	6.31	0.57	6.17
100	0	13	2	2	2	0	0	1	0	3	8	18.32	90	171.43	0.14	2.93	-3.64
101	0	13	2	0	1	0	0	0	0	0	1	20.2	78	155.71	7.45	1.43	3.92
102	0	13	2	1	1	0	0	2	0	1	5	15.7	88	120.29	7.52	0.45	4.45
103	0	13	2	0	1	0	0	0	0	2	3	28.4	89	100	16	0.29	1.28
104	0	13	2	0	0	0	0	0	0	0	0	26.82	90	96	9.29	0	0.01
105	0	13	2	0	1	0	0	0	0	1	2	17.91	90	81.43	8.88	0.57	9.04
106	0	13	2	1	0	0	0	1	0	1	3	20.06	90	52.86	0	0	3.39
107	0	13	2	1	0	1	0	1	0	1	4	19.1	90	36.43	7.17	3	1.92
108	0	13	2	0	0	0	0	0	0	0	0	19.37	90	28.57	4.43	1.57	3.29
109	0	13	2	0	0	0	0	0	0	0	0	17.78	90	141.43	8.36	0.6	-47.66
110	0	13	2	0	0	0	0	1	0	2	3	22.03	90	101.43	6.13	1.19	-0.16
111	0	13	2	0	0	1	0	1	0	1	3	19.82	87	61.43	7.6	0.21	-0.27
112	0	13	1	2	1	1	0	1	0	3	8	24.61	41	102.86	13.67	0.43	-1.54
113	0	13	1	1	1	0	0	1	0	1	4	35.39	76	263.14	5.71	0	-4.18
114	0	13	1	1	1	0	0	1	0	1	4	24.32	81	150.71	6.86	0.07	-1.26
115	0	13	1	0	1	0	0	1	0	1	3	21.33	90	76.43	7.27	0.29	-3.8
116	0	13	1	0	1	0	0	0	0	0	1	20.34	89	0	8	0	2.11
117	0	13	1	0	0	0	0	0	0	2	2	21.08	90	150	11	0.05	-1.27
118	0	13	1	0	1	0	0	1	0	2	4	20.9	83	116.43	4.4	0.67	-1.44
119	0	13	1	0	0	0	0	0	0	0	0	20.56	90	115.71	5.25	1	0.3
120	0	13	1	0	0	0	0	0	0	0	0	29.51	90	85.71	8.5	0.25	-3.51
121	0	13	1	1	1	0	0	1	0	2	5	19.01	77	83.57	6.36	0.27	1.32
122	0	13	1	0	0	0	0	0	0	0	0	25.14	88	113.57	8.29	3.43	1.31
123	0	13	1	1	3	1	0	2	0	2	9	25.55	64	168.57	12.44	2.29	2.59
124	0	13	1	1	1	0	0	2	0	1	5	19.49	79	137.14	9.67	1.67	0.81
125	0	13	2	0	0	1	0	0	0	1	2	20.96	90	192.86	12.67	0.62	-2.25
126	0	13	2	1	3	0	0	0	0	1	5	25.42	82	64.29	6.21	1.71	1.01
127	0	13	2	1	0	0	0	1	0	1	3	21.22	90	52.86	7.86	0.54	-1.45
128	0	13	2	1	0	0	0	0	0	0	1	22.43	87	52.14	6.55	4.83	-1.02
129	0	13	1	0	0	1	0	1	0	0	2	21.77	77	15.71	6.43	2.43	0.15
130	0	13	2	0	2	0	0	0	0	0	2	20.22	90	117.86	20.4	3.57	-4.08
131	0	13	2	1	2	1	0	3	0	2	9	23.83	29	87.14	9.29	0.86	0.7
132	0	13	1	0	0	0	0	1	0	1	2	26.64	74	65.43	7.63	0.25	-1.76
133	0	13	2	1	1	0	0	0	0	0	2	15.94	78	21.43	9.86	1	-4.11
134	0	13	1	1	3	0	0	1	0	3	8	17.9	52	89.29	13.83	0	2.96
135	0	13	1	0	0	0	0	1	0	0	1	21.71	79	158.57	16	0	-0.16
136	0	13	1	1	0	0	0	1	0	2	4	23.95	51	111.43	12.08	0.95	-1.44
137	0	13	1	1	0	0	0	1	0	1	3	30.68	90	185.71	16.39	2.14	-4.8
138	0	13	1	0	2	0	0	1	0	2	5	22.13	75	91.43	7.98	1.05	0.2
139	0	13	1	0	1	0	0	1	0	0	2	18.59	85	19.14	16.64	0	-0.29
140	0	13	2	0	1	0	0	1	0	1	3	20.76	87	55.43	4.81	1.57	-0.6
141	0	13	2	1	1	1	0	1	0	3	7	23.29	44	15.71	15.24	0.36	1.74
142	0	13	2	0	0	0	0	0	0	1	1	16.53	78	55.71	8.08	0	-0.98
143	0	13	1	0	0	0	0	1	0	1	2	25.1	90	191.43	11.52	0.43	-1.17
144	0	13	1	0	0	0	0	0	0	1	1	22.29	90	177.86	5.92	0.86	0.02
145	0	13	1	0	0	0	0	1	0	1	2	19.47	87	160	9.33	0.38	5.56
146	0	13	1	1	2	0	0	2	0	0	5	20.86	85	141.43	7.29	1	1.2
147	0	13	1	0	0	0	0	0	0	1	1	20.16	89	112.86	12.13	0	1.99
148	0	13	1	1	0	0	0	1	0	1	3	21.6	90	52.71	4.29	0.25	-0.61
149	0	13	1	1	1	0	0	1	0	0	3	23.05	82	45.71	8.21	0.1	-3.28
150	0	13	1	1	1	0	0	1	0	0	3	29.09	85	242.14	5.29	1.43	-1.59
151	0	13	1	1	3	0	0	1	0	2	7	23.62	90	228.43	5.29	3.86	-3.46
152	0	13	1	1	1	1	0	0	0	0	3	16.83	90	132.86	10.31	0	4.6
153	0	13	1	1	1	0	0	1	0	2	5	27.47	90	98.57	0.9	1.05	0.74
154	0	13	1	2	0	0	0	1	0	2	5	25	90	81.43	21.87	0.5	-0.68
155	0	13	1	0	0	0	0	1	0	0	1	27.2	90	80	5.29	2.93	-3.15
156	0	13	1	0	1	1	0	0	0	0	2	21.45	90	66.43	6.79	1	1.24
157	0	13	1	2	1	0	0	1	0	3	7	19.4	90	62.86	8.29	2	0.38
158	0	13	1	2	2	0	0	1	0	3	8	25.26	68	51.43	9	0	-1.87
159	0	13	1	1	0	0	0	1	0	2	4	19.15	49	218.57	15.21	0.29	-0.35
160	0	13	1	1	0	0	0	0	0	2	3	22.96	83	861.14	10.31	0.33	-1.15
161	0	13	1	1	0	0	0	1	0	0	2	17.12	90	141.43	8	0.36	-2.76
162	0	13	1	0	1	0	0	0	0	1	2	18.82	87	114.86	12.5	0.26	4.77
163	0	13	1	0	2	0	0	1	0	1	4	18.49	90	100	13.29	0.14	1.18
164	0	13	1	1	1	1	0	0	0	3	6	22.1	58	96.43	7.06	0	-1.55
165	0	13	1	0	1	0	0	0	0	1	2	20.05	87	94.29	12.57	0.83	2.14
166	0	13	1	1	2	1	0	1	0	2	7	23.93	90	89.57	11.33	0.43	-3.78
167	0	13	1	0	0	0	0	0	0	1	1	16.39	90	85.71	6.86	0.07	1.61
168	0	13	1	1	2	1	0	2	0	3	9	22.18	65	68.57	15.21	2.14	1.17
169	0	13	1	1	0	0	0	1	0	2	4	23.03	90	12.86	13.83	0.14	2.89
170	0	13	1	0	0	0	0	0	0	0	0	22.22	21	119.29	4.21	0.5	-1.4
171	0	13	1	0	2	0	0	0	0	0	2	17.05	88	104.29	5.93	2.29	-2.94
172	0	13	2	1	1	1	0	1	0	2	6	19.39	90	171.43	11.4	0.24	1.43
173	0	13	2	0	0	0	0	0	0	0	0	15.88	85	78.57	8.86	1.29	-0.53
174	0	13	2	0	2	0	0	0	0	2	4	23.97	70	14.29	1.14	0	0.61
175	0	13	2	0	0	0	0	0	0	2	2	20.36	90	167.14	8.71	0.14	5.34
176	0	13	2	0	0	0	0	0	0	0	0	28.06	90	161.43	10.15	0.43	3.19
177	0	13	2	0	0	1	0	0	0	0	1	17.78	90	99.29	6.36	0.5	0.51
178	0	13	2	1	1	1	0	1	0	1	5	18.14	70	53.57	5.54	0.18	-3.59
179	0	13	2	1	0	0	0	1	0	1	3	17.19	70	237.14	10.21	3	0.08
180	0	13	2	1	0	0	0	1	0	2	4	20.35	69	79.29	11.21	0.29	-3.42
181	0	13	2	1	1	0	0	0	0	1	3	18.65	66	73.57	18.58	2.86	1.01
182	0	13	2	0	2	0	0	1	0	0	3	49.54	82	66.29	2.29	0.02	-1.71
183	0	13	2	1	0	0	0	0	0	2	3	21.14	87	54.57	6.79	0.36	-4.52
184	0	13	2	2	3	0	0	2	0	3	10	20.34	65	411.43	4.87	0	2.63
185	0	13	2	0	1	0	0	0	0	1	2	28.17	90	311.57	5.71	1.43	-1.22
186	0	13	2	1	0	0	0	1	0	1	3	23.34	84	94.29	5.36	0	0.64
187	0	13	2	0	0	0	0	1	2	0	3	19.86	81	79.14	7.86	0	0.06
188	0	13	2	1	0	0	0	1	0	2	4	19.71	78	40	9.31	0.57	-4.42
189	0	13	2	3	0	2	0	1	0	3	9	20.7	67	207.14	22.62	0	2
190	0	13	1	0	1	0	0	0	0	0	1	30.12	59	196.43	9.81	0.71	-0.29
191	0	13	1	1	1	0	0	1	0	2	5	21.21	88	105	9.15	1.5	2.4
192	0	13	1	0	1	0	0	0	0	0	1	18.44	90	40	8.74	0	2.81
193	0	13	1	0	1	0	0	1	0	1	3	18.77	89	115	8.99	0.61	3.37
194	0	13	1	1	1	0	0	1	0	1	4	30.48	84	100	7.43	0.21	-2.46
195	0	13	1	1	0	0	0	1	0	2	4	25.71	75	55.71	9.54	0.14	0.44
196	0	13	1	1	1	0	0	2	0	2	6	21.98	87	104.29	7.26	0.57	-3.93
197	0	13	1	0	0	0	0	0	0	0	0	20.39	90	51.43	12.43	0.14	1.65
198	0	13	1	0	0	0	0	0	0	0	0	22.6	89	128	7.69	0.43	1.57
199	0	13	1	1	2	1	0	1	0	1	6	23.12	87	65.71	6.98	0.05	-0.91
200	0	13	1	1	2	0	0	1	0	2	6	20.55	73	57.14	9.29	0.52	-0.17
201	0	13	1	0	0	0	0	1	0	0	1	21.26	77	47.86	7.89	0.29	1.79
202	0	13	2	0	0	0	0	0	0	0	0	19.36	90	162.86	9.55	0.27	2.03
203	0	13	2	2	2	1	0	0	0	2	7	16.8	68	61.14	10.76	0.12	-1.77
204	0	13	2	1	1	0	0	1	0	0	3	24.51	90	280.71	4.88	0.19	2.21
205	0	13	2	1	1	0	0	1	0	1	4	15.47	86	122.86	6.93	1.14	-1.51
206	0	13	2	1	1	0	0	2	0	1	5	18.03	29	322.86	7.67	10	3.38
207	0	13	2	1	2	0	0	1	0	1	5	16.93	83	67.14	7.57	3.24	-8.55
208	0	13	2	1	1	0	0	0	0	1	3	25.76	90	141.43	15.86	3.67	-2.36
209	0	13	2	0	0	0	0	0	0	0	0	25.86	88	473.57	10.21	2.5	0.71
210	0	13	2	0	1	0	0	1	0	0	2	30.3	90	130.71	7.93	1.14	-1.45
211	0	13	2	0	1	0	0	1	0	0	2	15.62	90	55.71	13.29	1.43	4.74
212	0	13	2	1	2	0	0	1	0	0	4	26.9	66	257.14	11.6	0.05	0.3
213	0	13	1	2	1	0	0	2	0	2	7	33	70	86.43	6.02	2.57	-0.08
214	0	13	2	1	1	0	0	1	0	2	5	21.53	79	41.43	7.45	2	-1.13
215	0	13	1	2	2	0	0	2	0	2	8	19.53	70	53.57	7.26	0	2.27
216	0	13	1	1	2	0	0	2	0	2	7	19.95	74	119.29	11.26	1.21	3.65
217	0	13	2	2	3	0	0	1	0	2	8	19.85	88	414	4.45	4.81	1.08
218	0	13	2	0	0	0	0	0	0	1	1	18.79	88	25.71	4.29	3.71	3.5
219	0	13	1	0	0	0	0	1	0	0	1	23.81	86	195	15.19	2.43	-4.09
220	0	13	1	0	1	0	0	1	0	2	4	16.69	84	131.43	15.9	4	-1.18
221	0	13	1	0	0	2	0	1	0	1	4	18.78	84	42.86	8.1	0.76	-1.6
222	0	13	1	1	0	0	0	0	0	1	2	18.97	43	345.71	14.17	0.43	-2.58
223	0	13	1	3	3	0	0	1	0	2	9	24.62	56	118.86	14.83	3.33	1.93
224	0	13	1	0	0	0	0	0	0	0	0	16.61	90	560	5.94	0.58	0.57
225	0	13	1	0	2	0	0	1	0	0	3	24.8	90	117.14	13.94	3.42	2.3
226	0	13	1	2	2	0	0	1	0	3	8	26.42	67	97.86	10.19	1.5	3.35
227	0	13	1	0	1	0	0	0	0	2	3	15.92	79	91.43	14.79	3	-0.87
228	0	13	1	0	1	0	0	1	0	2	4	24.11	67	80.57	7	0.52	1.84
229	0	13	1	1	1	0	0	1	0	1	4	26.13	60	95.57	9.84	1.1	-0.69
230	0	13	1	1	0	0	0	1	0	1	3	18.96	90	97.14	15.35	2.79	-6.16
231	0	13	1	0	0	2	0	1	0	1	4	18.83	80	71.43	18.48	0.67	-0.43
232	0	13	2	1	0	1	0	1	0	2	5	20.15	64	125.71	16.24	2.57	3.16
233	0	13	2	1	1	0	0	1	0	2	5	15.06	81	41.43	8.57	1.43	0.83
234	0	13	2	0	0	0	0	0	0	0	0	19.33	90	92.86	10.67	0.36	-0.06
235	0	13	2	0	0	1	0	0	0	2	3	26.4	87	267.14	10.89	0.37	-2.52
236	0	13	2	1	2	0	0	2	0	2	7	17.78	72	176.43	9.21	0.93	1.61
237	0	13	2	0	0	0	0	0	0	1	1	21.39	88	100	4.89	1	-3.13
238	0	13	2	1	0	0	0	1	0	1	3	27.46	80	57.14	8.07	0.62	0.64
239	0	13	2	0	2	0	0	0	0	1	3	25.26	90	111.43	12.48	6.17	-3.74
240	0	13	1	2	3	1	0	1	0	3	10	24.92	40	65.71	11	0.21	-2.85
241	0	13	1	1	0	0	0	0	0	0	1	19.68	90	141.43	12.43	0.67	-1.65
242	0	13	1	0	1	0	0	0	0	2	3	19.37	86	120	7.68	0.5	2.45
243	0	13	1	1	0	1	0	1	0	1	4	20.96	86	125.71	10.98	0.43	1.82
244	0	13	1	1	1	0	0	1	0	1	4	22.79	35	59.43	5.9	1.9	-0.13
245	0	13	1	1	0	0	0	1	0	0	2	23.05	89	334.29	12.12	1.6	-1.44
246	0	13	1	0	1	0	0	0	0	1	2	17.78	88	183.57	10	0	1.22
247	0	13	1	1	0	0	0	0	0	2	3	19.91	90	65.71	12.14	1.07	-1.8
248	0	13	1	0	1	0	0	0	0	0	1	23.87	90	47.14	8	1	3.48
249	0	13	1	2	0	0	0	1	0	1	4	30.84	81	142.86	11.83	0.07	-2.77
250	0	13	1	0	0	1	0	1	0	1	3	19.28	90	112.86	7.64	0.36	-1.31
251	0	13	2	1	0	0	0	1	0	1	3	15.19	84	30	12.12	0	0.49
252	0	13	2	2	0	1	0	1	0	3	7	17.3	75	160	9	1.33	-31.95
253	0	13	2	0	1	1	0	0	0	0	2	19.11	84	115.71	0	2.14	-0.94
254	0	13	2	1	2	0	0	0	0	1	4	19.66	71	102.86	4.74	0.5	-1.34
255	0	13	2	1	2	0	0	1	1	2	7	19.49	83	27.86	8.98	0.33	-1.01
256	0	13	1	0	0	0	0	1	0	0	1	16.42	90	545.71	6.93	0.43	-2.35
257	0	13	1	1	0	0	0	1	0	1	3	21.49	86	205.71	7.98	0.93	-0.66
258	0	13	1	0	0	0	0	1	0	0	1	14.69	84	85.71	12.23	0.15	0.55
259	0	13	1	0	0	0	0	0	0	0	0	20.06	90	0	0	0	2.38
260	0	13	1	0	1	0	0	0	0	0	1	15.57	90	64.39	9.12	0.14	1.27
261	0	13	1	1	1	1	0	1	0	2	6	18.31	76	75.71	13.17	0.36	-3.82
262	0	13	1	0	0	0	0	1	0	0	1	16.47	87	61.43	11.17	0.24	3.27
263	0	13	2	0	0	0	0	0	0	0	0	20.78	90	138.86	9.58	0.79	3.01
264	0	13	2	1	0	1	0	0	0	2	4	22.97	90	78.57	4.52	0.29	-2.98
265	0	13	2	2	2	1	0	1	0	2	8	20.43	78	275.71	7.83	0.83	-1.08
266	0	13	2	0	1	0	0	1	0	1	3	19.34	81	125.71	9.29	5.86	0.19
267	0	13	2	0	1	0	0	0	0	0	1	26.04	73	30	9.6	2.73	2.94
268	0	13	1	2	1	0	0	1	0	2	6	14.03	63	68.57	11.38	0	3.71
269	0	13	1	0	2	1	0	1	0	1	5	33.65	85	151.71	5.29	0.07	-0.84
270	0	13	1	1	0	0	0	0	0	3	4	20.48	86	95.71	10.12	0.5	4.38
271	0	13	2	1	0	0	0	1	0	1	3	18.78	82	151.43	3.43	1.05	3.28
272	0	13	2	1	1	1	0	1	0	1	5	29.62	75	44.29	8.71	0.07	-3.1
273	0	13	1	2	3	0	0	2	0	3	10	24.48	50	379	3.26	4.57	-0.13
274	0	13	1	2	3	1	0	1	0	1	8	17.37	47	252.86	12.14	1	3.72
275	0	13	1	1	2	0	0	1	0	2	6	38.67	56	32.86	8.74	1.24	-3.29
276	0	13	1	0	0	0	0	0	0	0	0	28.03	76	375.71	21.41	1.29	-3.87
277	0	13	1	0	1	0	0	0	1	1	3	22.52	86	297.29	15.74	5.69	-2.01
278	0	13	1	1	1	1	0	2	0	1	6	28.73	61	266.43	10.63	3.86	-1.52
279	0	13	1	0	1	0	0	1	0	1	3	32.88	90	221.43	10.26	1.93	-1.49
280	0	13	1	1	2	0	0	2	0	2	7	24.46	72	185.57	19.5	0.62	-0.05
281	0	13	1	0	0	0	0	0	0	1	1	24	90	168.57	10.52	0.6	3.62
282	0	13	1	0	3	0	0	0	0	1	4	18.21	76	166.43	10	0.64	1.05
283	0	13	1	0	0	0	0	0	0	0	0	17.1	90	157.14	18.07	0.71	-0.51
284	0	13	1	1	0	1	0	0	0	1	3	18.21	87	120	6.95	0	3
285	0	13	1	1	3	0	0	1	0	1	6	26.84	89	115	6.81	0.45	1.63
286	0	13	1	0	0	0	0	0	0	1	1	35.67	75	113.71	15.85	1.32	1.63
287	0	13	1	1	1	0	0	2	0	1	5	26.17	67	103.57	16	3.64	-1.2
288	0	13	1	1	0	0	0	1	0	1	3	17.9	71	95.86	8.43	0.86	-2.7
289	0	13	1	0	1	0	0	0	0	0	1	24.86	74	55.71	10	4.4	-0.24
290	0	13	1	0	0	0	0	0	0	1	1	20.32	89	47.14	11.55	0	1.65
291	0	13	1	1	0	0	0	1	0	1	3	24.52	90	42.86	18.35	0.86	0.09
292	0	13	1	1	3	0	0	1	0	2	7	34.94	90	42.86	10.62	0	-0.97
293	0	13	1	2	1	1	0	1	0	2	7	29.76	83	31.43	16.14	0.43	-4.5
294	0	13	1	0	3	0	0	0	0	1	4	24.06	90	25.71	9.43	5	-0.3
295	0	13	1	0	1	1	0	1	0	0	3	33.46	80	25.71	10.33	0.5	1.69
296	0	13	1	0	1	1	0	0	0	1	3	18.9	90	18.57	12.67	0.42	-0.38
297	0	13	1	0	0	0	0	0	0	0	0	23.11	90	15	13.27	0.29	0.42
298	0	13	1	1	2	1	0	1	0	2	7	19.6	50	168.57	0	0	5.65
299	0	13	1	1	3	0	0	1	0	1	6	26.78	34	122.14	12.82	0.03	-2.15
300	0	13	1	2	3	0	0	1	0	1	7	30.52	44	90	6	2.31	-0.51
301	0	13	1	0	2	0	0	1	3	3	9	30.33	16	70	10.57	4.14	-0.48
302	0	13	1	2	1	1	0	1	3	3	11	26.2	34	0	13.49	5	-3.98
303	0	13	1	1	1	0	0	0	0	1	3	21.05	72	182.86	11.19	0.24	4.74
304	0	13	1	0	1	0	0	1	0	0	2	25.15	87	415	13.5	1.95	-0.94
305	0	13	1	2	0	0	0	1	0	1	4	17.3	73	301.43	13.79	7.14	2.7
306	0	13	1	0	0	0	0	0	0	1	1	23.39	88	282.14	3.86	1.29	-0.58
307	0	13	1	0	1	0	0	1	0	1	3	27.55	89	205.71	11	0.6	0.03
308	0	13	1	0	1	0	0	1	0	3	5	19.91	86	195.71	12.24	0.79	0.82
309	0	13	1	0	0	0	0	1	0	1	2	23.5	82	161.43	14.67	1.29	-0.68
310	0	13	1	0	1	0	0	0	0	0	1	27.94	62	148.57	11.64	0.86	0.51
311	0	13	1	0	1	0	0	0	0	0	1	20.07	90	129	9.38	0.79	-0.91
312	0	13	1	0	1	0	0	0	0	0	1	18.82	88	113.86	9.9	1.71	3.92
313	0	13	1	1	0	0	0	1	0	1	3	24.22	64	110	9.7	1.25	-0.76
314	0	13	1	1	0	0	0	1	0	1	3	14.88	89	98.57	8.57	0.71	1.18
315	0	13	1	1	0	1	0	1	0	1	4	24.3	90	97.14	7.8	3.83	0.67
316	0	13	1	0	1	1	0	1	0	0	3	16.11	89	79.29	12.8	0.76	0.54
317	0	13	1	1	0	0	0	1	0	1	3	22.68	84	76.86	8.67	0.29	-0.76
318	0	13	1	1	1	0	0	0	0	2	4	23.63	87	75.71	9.5	1.33	1.43
319	0	13	1	0	0	0	0	1	0	1	2	21.3	90	62.86	18.25	3.43	-0.89
320	0	13	1	0	0	0	0	0	0	1	1	19.07	79	54.29	8.55	0.29	-1.77
321	0	13	1	1	0	0	0	1	0	1	3	20.08	88	44.29	0.89	1.31	-2.01
322	0	13	1	1	1	0	0	1	0	2	5	20.08	89	27.86	11.83	1.07	0.3
323	0	13	1	0	0	0	0	1	0	1	2	19.49	90	0	8.71	2.14	2.4
324	0	13	1	1	3	0	0	2	0	1	7	18.47	46	331.43	16.67	0.43	4.15
325	0	13	1	0	0	1	0	0	0	1	2	17.58	70	42.86	8.5	0	3.78
326	0	13	1	1	0	0	0	2	0	1	4	17.01	85	482.86	13.67	0.86	2.23
327	0	13	1	0	0	0	0	1	0	0	1	21.91	81	238.57	9.49	0.43	-4.94
328	0	13	1	0	0	1	0	1	0	1	3	16.69	89	150.71	8.62	0.5	-0.55
329	0	13	1	1	0	1	0	1	0	2	5	18.61	82	44.29	10.29	0	4.03
330	0	13	1	2	1	1	0	1	0	2	7	31.38	81	30	14.81	1.38	-3.15
331	0	13	1	2	2	0	0	2	0	2	8	21.79	79	26.43	16.76	0.79	-1.67
332	0	13	1	1	2	0	0	1	0	0	4	34.6	82	24.29	9.83	2.86	-2.13
333	0	13	1	3	0	0	0	0	0	2	5	21.45	46	254.29	12.48	0.98	1.75
334	0	13	1	0	3	0	0	1	0	0	4	26.88	51	170	10.3	0.64	3.67
335	0	13	1	0	1	0	0	1	0	1	3	27.55	90	318.43	9.12	1.86	-0.27
336	0	13	1	1	1	0	0	1	0	3	6	14.69	68	236.43	14.79	0.55	-1.45
337	0	13	1	0	0	0	0	0	0	0	0	37.22	90	208.57	12.81	0.21	-1.97
338	0	13	1	0	0	0	0	1	0	0	1	23.51	90	180	18.83	4.43	0.15
339	0	13	1	0	1	1	0	0	0	0	2	15.76	84	172.57	11.21	10.19	-2.24
340	0	13	1	0	0	0	0	1	0	0	1	21.94	86	122.29	9.62	0.1	-0.12
341	0	13	1	0	0	0	0	1	0	1	2	24.45	89	101.14	4.79	1	3.54
342	0	13	1	2	2	0	0	1	0	2	7	21.05	71	90	4.79	1.1	-0.09
343	0	13	1	0	0	0	0	1	0	1	2	16.18	90	52.86	8.48	0.52	1.25
344	0	13	2	1	0	0	0	1	0	3	5	26.96	40	152.86	8.66	0.21	-4.21
345	0	13	2	2	1	0	0	1	0	2	6	30.11	44	114.29	7.5	3.95	-2.86
346	0	13	2	0	0	0	0	1	0	2	3	20.84	52	72.86	12.31	0.1	-0.66
347	0	13	2	0	0	0	0	1	0	0	1	18.05	90	205.57	12.1	1.14	2.33
348	0	13	2	1	0	0	0	0	0	1	2	31.44	82	74.29	11.1	3.86	-2.32
349	0	13	2	0	0	0	0	1	2	1	4	18.2	86	45.71	8.18	0.5	-0.42
350	0	13	2	0	0	1	0	1	0	0	2	24.52	89	36.43	10	0	2.1
351	0	13	2	0	3	0	0	1	0	0	4	21.47	87	35.43	8.23	0.21	-2.49
352	0	13	2	0	1	0	0	0	0	1	2	20.57	90	5.71	14.31	2	1.12
353	0	13	2	0	3	0	0	1	2	2	8	26.45	20	205.57	12.86	0	-0.98
354	0	13	2	3	0	0	0	0	0	2	5	16.94	88	47.14	11.21	4.36	-0.63
355	0	13	2	0	0	0	0	0	0	1	1	26.61	85	40	3.26	0.81	-0.15
356	0	13	2	0	0	0	0	1	0	0	1	17.63	80	64.29	10.36	0.14	-0.69
357	0	13	2	2	3	0	0	2	0	3	10	30.39	41	0	8	15.1	-2.45
358	0	13	2	1	1	1	0	1	0	2	6	23.57	89	312.86	8.43	6.07	1.86
359	0	13	2	0	0	0	0	0	0	2	2	21.47	90	148.57	5.82	0	0.22
360	0	13	2	0	0	0	0	0	0	0	0	14.03	90	117.14	10.18	0.45	-0.7
361	0	13	2	0	0	0	0	0	0	0	0	24.84	90	98.29	12.5	0.2	-3.48
362	0	13	2	2	2	0	0	2	0	1	7	20.57	90	77.14	8.75	0.5	-0.36
363	0	13	2	1	0	0	0	0	0	1	2	18.9	76	72.86	5.48	0.86	-4.73
364	0	13	2	1	2	0	0	1	0	1	5	21.1	83	55.71	6.33	0.5	3.43
365	0	13	2	1	1	1	0	1	0	2	6	42.97	61	111.43	10.93	1.1	-1.59
366	0	13	2	0	1	0	0	1	0	2	4	20.49	56	25.71	5.21	0.68	-4.55
367	0	13	1	0	0	0	0	1	0	2	3	22.31	47	105	5.36	0.96	0.55
368	0	13	1	3	3	0	0	2	0	3	11	25.66	42	50.71	11.5	0	-0.13
369	0	13	1	1	1	0	0	1	0	0	3	18.9	90	41.43	6.9	0	-5.21
370	0	13	1	1	0	0	0	0	0	0	1	17.16	90	6.71	7.93	0.26	0.6
371	0	13	1	0	0	0	0	1	0	0	1	16.54	90	200.71	4.74	0.1	-1.72
372	0	13	1	2	1	0	0	1	0	2	6	21.39	62	189.29	10.36	0.5	2.8
373	0	13	1	0	0	0	0	0	0	0	0	27.57	90	171.43	9.26	0.83	-2.07
374	0	13	1	0	0	0	0	0	0	0	0	19.01	88	158.57	8.71	0.07	1.33
375	0	13	1	0	1	0	0	0	0	1	2	18.3	90	138.57	10.31	0.69	-0.64
376	0	13	1	0	0	0	0	1	0	1	2	17.78	90	131.43	7.74	0	0.49
377	0	13	1	0	0	0	0	0	0	0	0	22.49	90	130.71	9.73	0.14	-0.59
378	0	13	1	3	0	0	0	0	3	3	9	22.15	87	128.57	13.76	0.64	1.03
379	0	13	1	1	0	0	0	1	0	2	4	19.38	71	121.43	16.81	0.07	0.57
380	0	13	1	0	0	0	0	1	0	1	2	16.65	90	120	8.74	0.08	-1.44
381	0	13	1	0	0	0	0	0	0	1	1	18.55	90	119.29	9.07	0.15	2.54
382	0	13	1	0	0	0	0	0	0	0	0	26.48	88	115.71	8.61	0.75	-1.22
383	0	13	1	1	0	0	0	0	0	2	3	19.49	89	114.57	3.38	0.52	2.12
384	0	13	1	1	0	0	0	1	0	2	4	21.92	90	109.43	14.57	0.36	0.93
385	0	13	1	1	1	0	0	1	0	2	5	19.58	88	92.14	14	2.5	2.57
386	0	13	1	0	2	0	0	0	0	0	2	24.62	90	84.14	6.86	0.06	-0.33
387	0	13	1	0	2	0	0	1	0	0	3	16.32	89	74.29	9	0.31	-0.59
388	0	13	1	1	0	0	0	1	0	2	4	24.02	82	70	11.69	0.05	0.78
389	0	13	1	0	0	0	0	1	0	0	1	43.4	90	70	6.86	0.14	0.99
390	0	13	1	1	1	1	0	0	0	3	6	17.63	89	57.14	9.55	0.76	-1.63
391	0	13	1	0	1	0	0	0	0	1	2	17.33	90	48.57	6.16	0.29	0.87
392	0	13	1	1	1	1	0	1	0	2	6	22.72	78	48.57	11.12	0.43	4.6
393	0	13	1	1	1	2	0	1	0	2	7	16.56	88	35	8.88	0.1	1.87
394	0	13	1	1	1	2	0	0	0	3	7	30.49	59	31.43	10.98	0.31	-0.75
395	0	13	1	0	0	0	0	0	0	0	0	21.94	90	21.43	10.57	0.05	2.63
396	0	13	1	1	0	1	0	0	0	2	4	22.21	90	12.86	10.71	0.43	0.29
397	0	13	1	0	2	1	0	0	0	0	3	28.67	71	9.29	7.94	0.38	-1.36
398	0	13	1	0	1	0	0	1	0	1	3	27.05	37	191	6.26	1	-2.79
399	0	13	1	1	0	0	0	1	0	1	3	19.2	80	277.14	12.07	0	-0.78
400	0	13	1	0	0	0	0	1	0	1	2	28.69	89	183.57	13	0.29	2.43
401	0	13	1	1	2	0	0	1	0	2	6	17.59	63	161.43	17.17	0.29	-0.11
402	0	13	1	0	0	1	0	0	0	2	3	26.4	90	89.29	4.61	1.71	-3.14
403	0	13	1	1	1	0	0	1	0	2	5	31.83	80	84.29	5.93	0.5	-2.86
404	0	13	1	1	1	1	0	1	0	0	4	23.88	84	77.14	6.64	0.38	1.27
405	0	13	1	0	0	0	0	0	0	0	0	24.77	90	45.71	9.36	0.5	0.64
406	0	13	1	1	1	0	0	1	0	2	5	15.99	88	41.43	7.69	0.29	-2.32
407	0	13	1	0	0	0	0	0	0	0	0	18.3	90	37.14	9.37	0	-2.51
408	0	13	1	0	0	0	0	0	0	0	0	17.36	90	0	5.21	0.36	4.87
409	0	13	1	3	2	1	0	3	0	3	12	29.39	25	644.29	12.58	0.01	2.73
410	0	13	1	1	3	2	0	1	0	3	10	19	42	151.43	11.79	2.71	-7.84
411	0	13	1	0	1	0	0	0	0	0	1	16.85	87	174.29	14.76	3	-1.64
412	0	13	1	0	1	0	0	1	0	2	4	17.99	82	275.29	7.95	0.07	1.45
413	0	13	1	0	0	0	0	1	0	2	3	23.54	82	252.86	9.14	4.71	-0.93
414	0	13	1	1	0	1	0	1	0	1	4	20.17	87	186.14	13.2	0.2	-2.95
415	0	13	1	2	1	1	0	0	0	2	6	25	82	169.29	13.72	0.56	3.71
416	0	13	1	0	0	0	0	0	0	0	0	21.3	90	165	20.43	0.24	-7.16
417	0	13	1	1	0	0	0	1	0	1	3	17.71	81	144.29	6.81	0.14	-1.16
418	0	13	1	1	1	0	0	1	0	1	4	17.46	89	134.29	11.31	0.86	-1.77
419	0	13	1	0	0	0	0	0	0	1	1	17.05	88	132	11.51	1.45	0.66
420	0	13	1	1	0	1	0	1	0	3	6	19.11	71	124.29	14.85	0	0.87
421	0	13	1	0	0	0	0	0	0	0	0	20.01	90	107.14	6.43	0.11	0.44
422	0	13	1	0	1	0	0	0	0	0	1	17.63	90	95.43	12.37	0.57	-0.88
423	0	13	1	1	0	0	0	1	0	2	4	18.44	90	82.14	12.05	0.29	0.42
424	0	13	1	1	3	0	0	1	0	2	7	20.4	83	82.14	8.17	0.9	2.33
425	0	13	1	1	1	0	0	2	0	2	6	27.98	76	62.86	6.1	0.38	-3.45
426	0	13	1	0	2	0	0	1	1	0	4	21.8	84	55	9.33	1.07	3.95
427	0	13	1	1	0	0	0	1	0	2	4	26.95	66	24.29	9.69	0.71	-1.65
428	0	13	1	1	1	0	0	0	0	1	3	19.2	82	12.86	8.03	1.6	-4.02
429	0	13	1	0	0	0	0	0	0	1	1	22.83	85	44.57	9.82	0.36	1.47
430	0	13	1	1	0	0	0	1	0	2	4	19.38	87	308.57	9.12	0.57	0.23
431	0	13	1	0	0	0	0	0	0	0	0	31.46	90	145.71	8.57	1.71	0.57
432	0	13	1	1	0	0	0	0	0	1	2	18.72	90	136.43	8.87	8	2.69
433	0	13	1	1	1	0	0	0	0	1	3	18.01	90	132.14	4.29	0.14	5.31
434	0	13	1	1	1	0	0	0	0	1	3	20.45	87	127.86	10.63	0.71	-2.74
435	0	13	1	1	0	0	0	1	0	0	2	18.16	80	102.86	10.5	0.64	2.43
436	0	13	1	1	0	1	0	1	0	1	4	23.44	67	62.86	5.62	0.21	2.16
437	0	13	1	1	0	0	0	0	0	1	2	18.59	76	62.14	8.27	0	6.82
438	0	13	1	0	0	0	0	0	0	0	0	18.51	90	54.29	7.7	0.24	-5.22
439	0	13	1	1	0	0	0	0	0	0	1	21.24	90	42.86	5.88	0.38	0.45
440	0	13	1	2	0	0	0	1	0	2	5	24	71	32.86	7.87	1.71	-3.02
441	0	13	1	0	1	2	0	1	0	2	6	16.63	79	0	8.91	0.57	-1.9
442	0	13	2	1	0	0	0	1	0	2	4	19.36	52	85.71	1.17	4.64	-4.54
443	0	13	2	0	0	0	0	0	0	2	2	24.97	84	182.86	9.81	0.67	-1
444	0	13	2	1	1	0	0	1	0	3	6	26.17	87	94.29	3.19	1.52	0.87
445	0	13	2	0	0	0	0	0	0	1	1	19.29	88	80	5.43	0.43	3
446	0	13	2	1	2	0	0	1	0	1	5	19.14	70	48.57	12.77	0.14	-2.33
447	0	13	2	2	3	0	0	1	0	3	9	20.91	58	38.57	7.67	0.5	-0.7
448	0	13	2	0	1	0	0	0	0	0	1	16.88	89	96.43	5.71	0.57	-5.59
449	0	13	2	0	0	0	0	1	0	2	3	27.41	84	92.43	12.93	0.4	1.06
450	0	13	2	1	2	0	0	0	0	1	4	17.63	90	81.43	15.29	0.39	0.28
451	0	13	2	1	0	1	0	1	0	2	5	48.93	39	320.71	6.7	1.77	1.11
452	0	13	2	0	0	0	0	0	0	0	0	17.35	39	124.86	13.11	1.14	0.43
453	0	13	2	1	2	0	0	1	0	2	6	16.02	86	175.71	8.84	4.14	-5.67
454	0	13	2	1	2	0	0	1	0	0	4	21.01	85	34.29	8.05	0.57	-1.31
455	0	13	2	0	0	0	0	0	0	1	1	18.61	79	188.57	7.06	0.21	1.32
456	0	13	2	1	2	0	0	1	2	3	9	27.09	70	184.14	8.95	0.45	1.71
457	0	13	2	0	0	0	0	0	0	0	0	19.15	88	175.71	11	0	-0.53
458	0	13	2	1	1	0	0	1	0	1	4	33.46	66	170	10.6	0.43	7.54
459	0	13	2	0	1	0	0	0	0	0	1	35.16	86	154.29	2.07	3.67	-0.74
460	0	13	2	1	0	0	0	1	0	0	2	21.26	88	151.43	7.15	0.14	-5.31
461	0	13	2	3	0	0	0	2	0	3	8	16.46	89	147.86	15.22	0.14	-5.87
462	0	13	2	0	1	0	0	0	0	0	1	18.75	90	102.86	8.64	0.14	1.37
463	0	13	2	0	1	0	0	0	0	0	1	19.05	90	99.29	12.5	0.43	3.22
464	0	13	2	1	3	0	0	0	0	1	5	20.17	85	97.86	6.93	2.29	-7.04
465	0	13	2	0	0	0	0	1	0	0	1	23.12	83	81.43	9.83	0.26	-2.17
466	0	13	2	0	1	2	0	0	0	1	4	25.08	90	68.57	5.58	0	2.4
467	0	13	2	0	0	1	0	1	0	0	2	19.72	90	62.71	15.92	0	0.03
468	0	13	2	1	1	1	0	1	0	2	6	16.21	87	34.29	11.69	0.76	3.28
469	0	13	2	0	1	0	0	0	0	1	2	21.23	90	27.14	7.21	0.21	-6.16
470	0	13	2	1	0	1	0	0	0	1	3	21.37	90	167.14	9.07	2.5	-0.96
471	0	13	2	2	1	0	0	1	0	2	6	18.75	53	11.43	4.45	1.6	2.49
472	0	13	2	2	1	1	0	2	0	3	9	20.62	78	437.14	16.71	0	2.49
473	0	13	2	0	0	1	0	1	0	0	2	22.76	90	260	22.58	0.76	-2.9
474	0	13	2	0	0	0	0	1	0	0	1	19.54	85	230	8.29	1.29	-4.14
475	0	13	2	1	0	0	0	0	0	0	1	20.33	90	145.14	8.14	0.57	-2.97
476	0	13	2	0	0	0	0	1	0	1	2	17.28	90	142.86	12.5	0.02	1.49
477	0	13	2	0	0	1	0	1	0	0	2	20.7	90	125.71	0	0	0.56
478	0	13	2	2	3	0	0	2	0	1	8	19.01	90	119.29	12.68	0.18	-0.12
479	0	13	2	1	3	2	1	1	0	1	9	20.45	87	117.43	7.26	0.48	-1.78
480	0	13	2	0	1	0	0	0	0	2	3	16.77	90	102.86	8.48	0.4	-0.71
481	0	13	2	1	2	0	0	0	0	0	3	17.39	87	97.43	4.52	0.5	-2.72
482	0	13	2	2	1	0	0	1	0	1	5	16.66	83	90	6.99	2.29	-4.54
483	0	13	2	0	0	1	0	0	0	0	1	17.58	85	67.14	4.79	0.14	-5.35
484	0	13	2	1	1	0	0	1	0	0	3	24.55	90	62.86	6.29	0	-2.59
485	0	13	2	0	0	0	0	1	0	0	1	27.19	82	45.71	9.83	1.43	-1.72
486	0	13	2	2	3	0	0	1	0	1	7	17.19	84	32.86	6.57	0.36	1.67
487	0	13	2	1	0	1	0	1	0	2	5	19.13	88	18.57	8.04	0.88	7.17
488	0	13	2	1	1	0	0	0	0	0	2	21.04	90	17.14	4.29	0	0.41
489	0	13	2	1	0	1	0	1	0	1	4	25.39	77	294.29	9.28	0	-4.86
490	0	13	2	0	0	0	0	1	0	2	3	21.03	90	165.71	8.21	0.52	-2.24
491	0	13	2	1	1	0	0	1	0	2	5	16.61	88	85.71	4.88	3.31	0.85
492	0	13	2	1	1	0	0	1	0	1	4	19.86	86	79.29	5	1.5	-1.97
493	0	13	2	1	1	0	0	0	0	2	4	22.77	85	34.29	7.86	0.27	-0.96
494	0	13	2	0	0	2	0	0	0	2	4	16.33	90	26.43	15.67	0.05	1.42
495	0	13	2	0	1	0	0	0	0	0	1	18.36	90	5	4.86	0.36	0.8
496	0	13	1	0	0	0	0	1	0	0	1	17.03	34	64.29	11.88	0.57	-1
497	0	13	1	0	0	0	0	0	0	0	0	23.19	90	115.71	10.15	0.64	-1.04
498	0	13	1	0	0	0	0	0	0	1	1	28.52	90	246.86	14.25	0.64	-2.87
499	0	13	1	0	0	0	0	1	0	0	1	23.62	90	180.71	9.3	1.86	1.84
500	0	13	1	1	0	1	0	0	0	2	4	24.91	78	172.14	10.71	0.1	-3.56
501	0	13	1	0	0	0	0	0	0	1	1	17.85	90	120	15.76	0	0.1
502	0	13	1	0	0	0	0	0	0	1	1	32.87	84	98.57	8.23	0.17	0.88
503	0	13	1	0	0	0	0	1	0	2	3	18.51	90	84.29	7.48	2	-0.28
504	0	13	1	1	3	0	0	1	0	2	7	32.29	66	84.29	5	0.43	3.24
505	0	13	1	1	1	0	0	0	0	1	3	26.45	89	75.71	9.5	0.64	-4.87
506	0	13	1	0	0	0	0	1	0	0	1	19.38	90	72.86	7.2	0.71	5.96
507	0	13	1	0	0	0	0	0	0	0	0	24.86	90	65.71	14.49	0.07	2.14
508	0	13	1	2	3	0	0	1	0	2	8	21.63	59	60	9.26	0	-2.89
509	0	13	1	1	0	0	0	0	0	0	1	16.36	70	52.14	6.16	0.51	0.87
510	0	13	1	0	0	1	0	1	0	1	3	18.7	80	45.71	9.58	0.95	-1.79
511	0	13	1	1	1	0	0	1	0	3	6	20.87	90	30	11.14	0.57	0.03
512	0	13	1	1	1	0	0	0	0	2	4	20.05	73	20.71	19.3	1.71	-1.1
513	0	13	1	0	0	1	0	0	0	3	4	19.29	90	12.86	11.69	0	-1.55
514	0	13	1	1	0	0	0	1	0	3	5	18.9	87	0	4.72	0.57	1.45
515	0	13	1	1	1	0	0	2	1	2	7	23.27	27	164.29	6.4	5.29	-2.56
516	0	13	1	0	0	0	0	0	0	0	0	22.47	90	487.14	12.05	0.45	1.6
517	0	13	1	0	0	0	0	0	0	0	0	28.71	90	293.29	9.56	0.76	-1.3
518	0	13	1	0	0	0	0	1	0	0	1	24.91	90	187.14	22.43	0	1.2
519	0	13	1	0	0	0	0	0	0	0	0	25.62	90	122.86	9.4	1.79	-0.45
520	0	13	1	1	0	0	0	2	0	1	4	17.01	58	114.86	9.83	0.71	2.42
521	0	13	1	0	2	0	0	0	0	0	2	29.28	25	32.86	10	0	-3.93
522	0	13	1	2	2	1	0	2	1	2	10	22.99	51	218.57	8.31	1.43	0.66
523	0	13	1	2	0	1	0	1	0	2	6	20.3	74	101.43	9.92	0.71	0.11
524	0	13	1	1	1	0	0	1	0	2	5	21.24	89	99	6.85	0.9	3.73
525	0	13	1	1	1	0	0	1	0	2	5	16.04	90	94.29	7.12	0.1	4.53
526	0	13	1	2	1	0	0	1	0	3	7	16.05	60	88.71	8.29	1.95	1.53
527	0	13	1	0	0	0	0	1	0	0	1	22.78	90	68.57	10.39	0.43	0.11
528	0	13	1	1	0	0	0	0	0	0	1	23.45	90	54.29	5.49	0.01	1.89
529	0	13	1	0	0	0	0	0	0	1	1	17.78	87	42.43	12.24	0	-2.96
530	0	13	1	0	0	0	0	0	0	2	2	19.63	90	29.29	4.78	0.17	-0.19
531	0	13	1	0	0	0	0	0	0	2	2	19.38	90	11.43	21.83	0.57	-1.31
532	0	13	1	1	2	0	0	1	0	2	6	17.1	53	218	16.24	1	-4.41
533	0	13	1	1	0	1	0	0	0	1	3	23.71	81	157.86	9.04	0.76	-2.2
534	0	13	1	2	0	1	0	1	0	2	6	19.81	77	148.57	11.24	0	-1.17
535	0	13	1	1	3	0	0	1	0	2	7	17.07	70	137.57	9.82	0.5	-3.76
536	0	13	1	1	2	0	0	1	0	1	5	20.45	79	124.57	4.33	0.86	-3.3
537	0	13	1	1	3	0	0	1	0	2	7	24.46	60	121.43	13.97	0.19	1.49
538	0	13	1	0	0	0	0	0	0	0	0	17.65	90	28.57	7.4	1.71	0.92
539	0	13	2	0	0	0	0	0	0	0	0	23.81	89	262.14	9.21	0.14	2.07
540	0	13	2	2	2	1	0	0	0	0	5	17.15	85	77.86	12.97	0.79	-0.43
541	0	13	2	0	0	0	0	0	0	1	1	19	90	77.14	7.39	0	-0.99
542	0	13	2	1	1	0	0	1	0	2	5	18.14	81	15.71	10.5	0.14	-8.99
543	0	13	2	3	0	1	0	1	0	2	7	18.51	90	14.29	4.98	3.5	-8.36
544	0	13	2	0	1	0	0	1	0	3	5	29.03	79	14.29	18.79	0.1	-0.8
545	0	13	2	1	0	0	0	1	0	2	4	20.17	81	268	6.67	1.14	0.65
546	0	13	2	0	0	0	0	1	0	2	3	21.53	90	243.57	8.65	0.76	-1.98
547	0	13	2	0	0	0	0	0	0	0	0	29.27	90	145	8.69	2.67	5.87
548	0	13	2	1	1	0	0	0	0	1	3	20.45	88	130.29	10.07	0	-0.05
549	0	13	2	0	0	0	0	0	0	0	0	27.06	90	123.57	10.2	0.06	-1.88
550	0	13	2	0	0	0	0	1	0	0	1	16.01	82	115	6.79	1.12	-0.22
551	0	13	2	0	0	0	0	0	0	0	0	23.62	90	98.57	0	2.71	-3.42
552	0	13	2	1	1	0	0	1	0	1	4	18.25	79	96.43	14.21	0.67	0.12
553	0	13	2	0	0	0	0	1	0	1	2	18.8	90	75.71	8.5	0.9	-3.85
554	0	13	2	1	0	0	0	0	0	1	2	23.46	90	72.86	9.77	0.19	-1.47
555	0	13	2	1	1	0	0	0	0	2	4	23.41	90	62.86	8.76	0.19	0.71
556	0	13	2	1	1	0	0	1	0	1	4	25.15	75	39.29	4.65	0.1	-1.25
557	0	13	2	0	0	0	0	1	0	3	4	22.6	34	78.86	10.12	1.93	-3.53
558	0	13	2	0	0	0	0	1	0	1	2	16.93	55	21.14	4.35	0	-1.42
559	0	13	2	0	0	0	0	0	0	0	0	19.11	85	177.14	7.48	0.43	-1.41
560	0	13	2	0	1	0	0	1	0	0	2	16.23	90	145	4.63	0.69	1.93
561	0	13	2	0	0	0	0	1	0	0	1	25.1	83	78.57	8.67	1.36	0.08
562	0	13	2	1	0	0	0	1	0	1	3	21.4	89	68.57	8.31	0.9	-5.06
563	0	13	2	0	0	1	0	0	0	3	4	17.18	71	28.57	12.4	0.65	0.14
564	0	13	1	0	1	0	0	1	0	0	2	15.62	90	24.29	10.4	0.17	0.27
565	0	13	2	0	1	0	0	1	0	0	2	16.65	90	32.86	6.98	0.17	-1.45
566	0	13	2	1	1	0	0	1	0	1	4	18.82	83	124.29	7	0.33	-0.88
567	0	13	1	0	1	0	0	1	0	3	5	20.96	76	58.57	13.5	0.21	-3.71
568	0	13	1	1	0	0	0	0	0	2	3	19.52	90	135.71	5.44	1.57	-0.37
569	0	13	1	0	0	0	0	1	0	1	2	22.86	85	122.57	6.76	0.43	0.91
570	0	13	2	0	0	0	0	0	0	1	1	18.98	46	15.71	8.04	0.77	-5.74
571	0	13	2	1	2	0	0	0	0	0	3	19.53	46	115.71	5.36	15	-6.13
572	0	13	2	0	0	0	0	0	0	0	0	26.88	90	27.14	7.13	1.14	-2.09
573	0	13	1	0	1	0	0	0	0	3	4	17.75	87	40	14.14	0.14	3.8
574	0	13	1	0	0	0	0	1	0	1	2	25.15	89	227.43	13.16	3.51	0.66
575	0	13	1	1	1	0	0	2	0	1	5	24.18	81	120	5.75	1.33	2.41
576	0	13	2	2	3	0	0	0	0	1	6	27.3	89	128.57	9.08	0.86	-2.71
577	0	13	2	3	0	0	0	2	0	0	5	22.78	90	163.71	12.43	0.29	-0.5
578	0	13	2	1	0	0	0	1	0	1	3	19.63	61	87.57	4.62	5.57	-2.94
579	0	13	2	0	2	1	0	1	0	1	5	31.24	83	181.43	13.21	1.57	0.69
580	0	13	2	1	1	1	0	1	0	2	6	22.07	82	38.29	9.14	1.93	-0.34
581	0	13	1	1	1	0	0	1	0	2	5	19.11	83	71.43	12.12	0.67	-2.36
582	0	13	1	0	1	1	0	1	2	3	8	19.59	70	46.14	9.26	2.86	5.97
583	0	13	1	1	2	0	0	1	0	2	6	15.24	65	12.43	0.29	2.21	-6.93
584	0	13	1	0	1	1	0	0	0	1	3	34.31	84	102.14	8.11	0.07	-0.55
585	0	13	1	0	0	0	0	1	0	1	2	19.48	82	51.43	11.76	0.95	-0.8
586	0	13	1	0	0	0	0	0	0	2	2	24.97	90	18.57	10.93	0.71	-2.3
587	0	13	2	1	2	0	0	1	0	0	4	27.27	90	120	11.95	1.43	4.31
588	0	13	2	2	3	1	0	1	0	1	8	26.72	58	0	8.29	2.64	-1.79
589	0	13	2	0	3	0	0	1	0	2	6	27.06	73	37.14	10.71	2	-2.08
590	0	13	2	2	1	1	0	1	0	3	8	21.33	65	35.71	6.26	1.71	-2.23
591	0	13	2	1	0	0	0	1	0	1	3	19.96	88	294.29	10.63	0.62	2.47
592	0	13	2	1	0	0	0	1	0	1	3	21.66	75	77.14	10.8	0.21	0.35
593	0	13	2	1	1	0	0	1	0	1	4	20.72	90	95.71	8.86	0
594	0	13	1	0	0	0	0	0	0	1	1	17.93	90	117.86	4.76	1.14	1.19
595	0	13	2	1	0	0	0	1	0	1	3	18.96	80	72.14	10.12	0.38	0.63
596	0	13	2	0	1	0	0	1	1	0	3	18.28	90	277.14	5.43	0.57	0.43
597	0	13	2	0	1	0	0	1	0	1	3	18.64	87	180	4.67	1.1	-0.58
598	0	13	2	0	1	0	0	0	0	0	1	18.05	90	79.14	14	0	1.77
599	0	13	2	1	1	0	0	1	0	1	4	16.87	76	45.71	5.93	1	-6.25
600	0	13	2	1	1	0	0	0	0	0	2	19.65	90	412.86	5.14	0.57	-0.64
601	0	13	1	0	0	0	0	0	0	1	1	52.28	88	41.43	1.1	0	-6.75
602	0	13	1	0	1	0	0	1	0	0	2	19.82	78	30	8.71	3.69	-3.88
603	0	13	2	1	2	0	0	2	0	2	7	21.76	76	40	8.67	1.12	-3.58
604	0	13	1	0	0	0	0	1	0	1	2	26.45	87	310	12.46	1.05	2.76
605	0	13	1	0	0	0	0	0	0	0	0	17.51	90	197.14	7.52	1.29	1.1
606	0	13	1	0	0	0	0	0	0	1	1	31.96	83	87.14	18.45	0	0.32
607	0	13	1	2	3	2	0	1	0	2	10	26.94	81	267.14	8.9	2.29	3.7
608	0	13	1	1	1	0	0	1	0	3	6	14.69	88	118.57	14.38	5	5.56
609	0	13	1	1	1	1	0	1	0	2	6	30.85	86	100.43	10.95	0.33	1.86
610	0	13	1	1	1	0	0	1	0	0	3	26.45	76	68.57	9.5	0	-1.45
611	0	13	1	2	3	2	0	1	0	3	11	24.02	54	102.86	6.41	0.99	-2.4
612	0	13	1	0	1	0	0	0	0	0	1	22.5	88	501.29	11.83	1	1.42
613	0	13	1	1	1	0	0	1	0	1	4	21.86	68	54.29	6.64	10.93	2.21
614	0	13	2	0	1	0	0	1	0	2	4	16.16	89	197	6.71	0.71	0.72
615	0	13	2	1	1	0	0	2	0	2	6	25.06	80	235	14.49	2.86	6.73
616	0	13	2	0	2	0	0	0	0	1	3	25.5	60	37.43	11.86	7	0.23
617	0	13	2	1	1	3	0	1	0	1	7	27.04	76	204.29	17.26	1.31	1.56
618	0	13	2	1	0	1	0	1	0	1	4	15.43	71	93.29	6.96	0.14	-3.28
619	0	13	1	1	3	0	0	1	0	3	8	19.35	59	281.43	7.5	5.43	-3.5
620	0	13	1	1	1	0	0	1	0	2	5	24.98	85	13.57	9.07	0.93	1.52
621	0	13	1	1	0	1	0	1	0	1	4	16.52	80	87.14	6.98	0.57	4.21
622	0	13	1	0	0	0	0	1	0	2	3	29.94	90	279.86	11.43	1.57	5.82
623	0	13	1	1	1	0	0	1	0	2	5	16.47	77	85	10.64	0.39	5.93
624	0	13	2	1	0	2	0	1	0	2	6	19.78	79	240	13.36	0.82	-1.01
625	0	13	2	0	0	0	0	0	0	0	0	34.89	90	51.43	4.31	0	-1.04
626	0	13	1	0	1	0	0	1	0	1	3	20.1	88	80.71	10.92	0.52	2.87
627	0	13	1	1	0	0	0	1	0	2	4	19.39	90	121.43	13.17	2.86	-4.31
628	0	13	2	0	0	0	0	1	0	0	1	19.91	90	25	8.64	0	0.54
629	0	13	2	2	1	1	0	1	0	1	6	18.66	82	184.29	8.86	0.44	2.31
630	0	13	2	3	0	0	0	0	3	3	9	24.6	90	120	8.71	0.24	0.88
631	0	13	2	2	1	0	0	2	0	3	8	18	39	25	17.83	0.76	-4.35
632	0	13	2	1	2	0	0	1	0	1	5	22.6	90	81.14	10.64	0.86	1.34
633	0	13	2	0	0	0	0	1	0	1	2	21.09	80	71.43	8.02	1.3	1.69
634	0	13	2	0	0	0	0	0	0	1	1	31.82	75	81.43	5.54	0.71	-1.73
635	1	13	2	1	0	1	0	1	0	1	4	20.96	73	123.43	11.8	0	-2.26
636	1	13	2	1	0	1	0	1	0	1	4	19.92	63	131.43	11	0.62	5.63
637	1	13	1	1	1	0	0	1	0	2	5	20.02	54	42.86	7.26	0.14	1.31
638	1	13	1	1	1	0	0	1	0	3	6	17.53	25	82.86	8.91	1.71	-3.08
639	1	13	1	1	1	0	0	2	0	3	7	23.38	56	55	14.18	1.21	-0.24
640	1	13	1	2	1	0	0	0	0	1	4	21.91	83	73.57	11.6	0	-4.74
641	1	13	1	1	0	0	0	1	0	1	3	19.29	83	73.57	11.5	1.21	-1.77
642	1	13	1	0	1	0	0	0	0	0	1	19.15	90	54.29	10.71	0.14	-1.62
643	1	13	1	2	1	0	0	2	0	1	6	39.52	43	51.43	14.17	2.17	-2.3
644	1	13	1	0	0	0	0	0	0	0	0	24.17	90	241.14	10.14	0.5	-0.71
645	1	13	1	1	3	0	0	1	0	2	7	22.23	69	117.14	11.5	0.68	-0.26
646	1	13	1	0	0	0	0	1	0	1	2	26.53	85	50	11.7	1.95	-3.07
647	1	13	1	1	1	0	0	1	0	1	4	20.13	85	46.43	17.07	0.95	-0.88
648	1	13	1	2	1	0	0	1	0	2	6	18.47	65	28.29	8.26	3	-0.2
649	1	13	1	1	1	1	0	0	0	3	6	17.51	41	106.71	12.43	2	0.39
650	1	13	1	1	1	0	0	0	0	0	2	20.31	89	17.14	12.79	2.93	-1.6
651	1	13	1	0	0	1	0	0	0	0	1	18.99	90	70	10.5	0.83	-0.21
652	1	13	1	1	1	1	0	1	0	1	5	16.2	90	167.71	11.67	2.93	-0.01
653	1	13	1	1	0	0	0	0	0	2	3	19.38	81	54.29	11.17	3	2.56
654	1	13	1	1	3	0	0	1	0	0	5	26.95	87	12.86	17.62	0.43	-2.35
655	1	13	1	1	1	0	0	3	0	3	8	20.94	45	56	9.5	4.52	-0.27
656	1	13	1	1	1	0	0	1	0	1	4	33.02	62	435	5.67	0.63	-2.55
657	1	13	1	1	0	0	0	1	0	1	3	25.51	88	60	10.31	1.43	-1.03
658	1	13	2	1	1	0	0	1	0	2	5	24.38	81	322.71	9.48	0.33	-1.86
659	1	13	2	0	0	0	0	0	0	0	0	17.81	85	110.71	19.67	0	-0.33
660	1	13	2	1	1	0	0	1	0	1	4	15.6	87	47.14	10.26	1.36	0.24
661	1	13	2	3	3	0	0	2	0	3	11	36.57	23	97.14	4.02	0.67	-3.63
662	1	13	2	3	3	2	0	1	0	2	11	23.39	52	68.57	17.27	1.48	3.78
663	1	13	2	1	2	0	0	1	0	2	6	19.37	80	101.57	13.92	1.79	-3.03
664	1	13	2	1	0	0	0	1	3	1	6	19.58	89	205	8.63	0.86	2.39
665	1	13	2	1	1	0	0	1	0	1	4	21.06	89	77.14	6.79	0.71	-1.46
666	1	13	2	0	1	1	0	0	0	0	2	18.85	85	75.71	16.15	0.81	-2.04
667	1	13	2	0	0	0	0	0	0	0	0	17.83	90	30	6.43	0	-1.85
668	1	13	2	0	1	0	0	0	0	1	2	21.01	62	77.14	12.14	0	-4.59
669	1	13	1	2	2	0	0	2	0	1	7	17.58	35	17.86	2	1	-1.75
670	1	13	1	1	1	0	0	1	0	3	6	18.62	56	96	5.81	0.24	0.45
671	1	13	1	2	3	1	0	2	0	3	11	36.2	39	90	10.99	0.06	1.23
672	1	13	1	0	1	0	0	0	0	1	2	24.25	87	285.71	17.43	0	-1.37
673	1	13	1	0	1	0	0	1	0	0	2	22.79	85	191.71	4.93	0.14	0.89
674	1	13	1	0	1	1	0	2	0	2	6	21.52	79	110.43	18.33	0.14	1.84
675	1	13	1	0	1	0	0	1	0	2	4	22.89	85	82.86	6.12	0.46	2.5
676	1	13	1	0	0	0	0	1	0	0	1	21.1	86	72.86	8.75	0.21	0.96
677	1	13	1	0	0	0	0	1	0	1	2	21.36	79	71.43	10.33	0.14	-4.22
678	1	13	1	1	1	0	0	1	0	2	5	16.9	89	70.71	8.95	0.1	3.42
679	1	13	1	1	0	1	0	1	0	2	5	21.63	79	61.57	10.43	0.29	-2.32
680	1	13	1	3	0	0	0	1	0	3	7	22.04	64	55.71	12.21	2	-0.16
681	1	13	1	1	1	1	0	1	0	2	6	14.75	89	39.43	13.86	0.27	-0.2
682	1	13	1	1	3	0	0	1	0	2	7	16.56	89	39	9.98	1.43	-0.19
683	1	13	1	0	1	0	0	1	0	0	2	34.22	90	30	8.36	2	0
684	1	13	1	0	0	0	0	0	0	1	1	25.83	90	15.71	9.36	0.43	-1.64
685	1	13	1	1	1	1	0	0	0	1	4	24.89	59	5.71	9.92	1	-1.8
686	1	13	1	1	0	1	0	0	0	2	4	22.66	29	114.29	13.36	0.31	-2.97
687	1	13	1	1	1	0	0	2	0	1	5	21.77	46	55	6.61	1.71	0
688	1	13	1	1	0	0	0	0	0	1	2	15.24	89	140.14	3.75	0.4	2.57
689	1	13	1	1	1	0	0	1	0	2	5	24.78	71	71.43	5	1.29	-1.86
690	1	13	1	1	1	0	0	1	0	2	5	21.44	89	38.57	4.71	1.71	0.02
691	1	13	1	1	1	0	0	1	0	3	6	24.87	77	33.57	7.76	0.05	5.08
692	1	13	1	0	0	0	0	0	0	0	0	23.33	90	75	6.45	0.33	-0.96
693	1	13	1	2	1	0	0	1	0	2	6	23.15	57	109.29	11.89	0.57	1.87
694	1	13	1	0	3	0	0	1	0	1	5	17.69	63	568.57	23	0.05	-0.23
695	1	13	1	1	2	0	0	0	0	0	3	17.08	85	104.29	10.58	0	3.38
696	1	13	1	1	0	0	0	1	0	2	4	16.73	90	92.71	10.5	0.19	0.11
697	1	13	1	1	2	0	0	1	0	2	6	17.4	88	44	6.76	0.5	0.43
698	1	13	1	1	1	0	0	1	0	0	3	19.13	90	40.71	4.38	0.38	0.01
699	1	13	1	0	1	0	0	1	0	1	3	25.15	88	40	18.75	0.33	-2.03
700	1	13	1	1	1	0	0	2	0	3	7	20.5	74	27.14	8.14	3.5	0.25
701	1	13	1	1	0	0	0	1	0	2	4	18.08	70	96.43	10.15	0.71	-2.54
702	1	13	1	0	0	0	0	0	0	0	0	17.48	90	370.71	14.5	0.36	-0.77
703	1	13	1	0	0	0	0	1	0	2	3	23.32	87	20	13	0.43	-0.93
704	1	13	2	1	0	1	0	1	0	2	5	18.9	65	49.86	16.46	0	-2.85
705	1	13	2	1	0	1	0	0	0	1	3	18.14	90	85.71	8.93	0	1.65
706	1	13	2	1	1	0	0	1	2	3	8	21.09	62	150	7.86	0	-1.91
707	1	13	2	1	1	0	0	1	0	1	4	17.3	84	62.14	8.5	1.14	2.45
708	1	13	2	2	2	1	0	2	0	2	9	20.02	63	78.57	9.52	1.43	-5.2
709	1	13	2	1	1	0	0	1	0	2	5	15.72	85	84.29	7.29	0	-2.76
710	1	13	2	1	2	0	0	1	0	2	6	18.6	64	150	13.99	0.79	-3.28
711	1	13	2	2	1	0	0	1	0	3	7	21.26	66	144.29	9.53	0	1.19
712	1	13	2	1	1	0	0	0	0	1	3	21.76	85	130.71	10.71	0.12	-1.79
713	1	13	2	3	3	0	0	1	0	2	9	19.15	79	127.14	9.21	0.79	3.08
714	1	13	2	1	2	1	0	2	0	1	7	18.26	85	61.43	8.48	0.38	1.88
715	1	13	2	2	3	0	0	2	0	2	9	23.74	82	54.29	8.88	0.21	1.46
716	1	13	2	1	1	1	0	1	0	1	5	18.61	75	52.14	9.54	0.04	-3.71
717	1	13	2	2	0	0	0	1	0	3	6	17.29	54	190	15.45	0.64	-6.06
718	1	13	2	1	1	0	0	0	0	0	2	24.97	90	166.43	5	0.36	-1.13
719	1	13	2	0	0	0	0	1	0	0	1	19.23	90	110.57	6.57	2	-2.04
720	1	13	2	2	2	0	0	1	0	2	7	20.45	79	82.86	9.81	5	-5.21
721	1	13	2	1	1	1	0	1	0	2	6	16.2	54	104.29	1.89	0.64	-0.61
722	1	13	2	1	0	2	0	1	0	2	6	23.8	46	83.57	8.26	0.27	-1.7
723	1	13	2	0	1	0	0	0	0	0	1	15.5	88	46.57	4.9	1.29	-1.55
724	1	13	1	1	3	0	0	1	0	1	6	22.66	83	164.29	8.57	0.14	-2.76
725	1	13	1	0	1	0	0	0	0	0	1	20.82	87	88.57	7.29	0	0.51
726	1	13	1	0	1	0	0	0	0	1	2	16.58	90	84.29	14.99	0.14	0.59
727	1	13	1	2	3	2	0	1	1	2	11	26.03	27	95.71	10.19	1.31	1.96
728	1	13	1	0	0	1	0	0	0	0	1	19.51	90	256.43	18.12	0.39	0.85
729	1	13	1	0	0	0	0	0	0	0	0	18.03	86	195.71	7.29	0	2.3
730	1	13	1	1	1	1	0	1	0	2	6	16.51	90	79.29	7	2	0.29
731	1	13	1	0	0	0	0	1	0	2	3	19.12	72	64.29	15.74	0	0.1
732	1	13	1	0	0	0	0	0	0	1	1	21.37	80	57.14	8.51	0.57	-2.39
733	1	13	1	1	0	0	0	1	0	2	4	23.21	86	30	4.67	0.05	1.81
734	1	13	1	1	0	0	0	1	0	1	3	18.82	87	45.71	0.48	0.36	-2.42
735	1	13	1	1	1	0	0	1	0	1	4	23.21	83	65.71	9.02	0.25	0.81
736	1	13	1	1	1	0	0	1	0	1	4	21.73	84	38.57	14.71	0	-1.52
737	1	13	2	0	0	0	0	1	0	1	2	17.15	84	107.14	11.21	0	-2.37
738	1	13	2	1	0	0	0	1	0	2	4	20.6	83	99.29	11.17	1	-1.78
739	1	13	2	0	1	0	0	1	0	1	3	17.63	85	81.43	10.99	0.5	-1.08
740	1	13	2	1	1	0	0	1	0	2	5	20.97	83	41.43	12.33	0.31	0.6
741	1	13	2	2	0	0	0	1	1	1	5	19.48	72	59.29	5	0.38	-1.58
742	1	13	1	1	1	0	0	1	0	2	5	26.13	72	45.57	2.52	7.67	1.66
743	1	13	1	0	2	0	0	1	1	1	5	19.47	68	25.71	10	0.48	-1.37
744	1	13	2	0	0	0	0	1	1	2	4	19.43	46	24.29	9.29	0.56	-1.97
745	1	13	2	1	0	0	0	0	0	1	2	15.97	90	174.29	7.75	0.52	0.29
746	1	13	2	1	1	0	0	1	0	2	5	17.63	81	76.71	5.51	0.5	-3.21
747	1	13	2	1	1	0	0	1	0	1	4	21.27	65	70	9.31	1.24	-0.11
748	1	13	2	1	1	0	0	1	0	1	4	17.4	78	34.14	7.26	0.36	-1.64
749	1	13	2	0	1	0	0	1	0	1	3	20.64	73	111.14	9.29	1.14	0.19
750	1	13	2	1	1	1	0	1	0	1	5	20.85	89	20	9.44	0.62	-1.28
751	1	13	1	0	0	0	0	1	0	2	3	41.32	89	51.43	15.74	0.55	-0.82
752	1	13	2	0	0	0	0	0	0	1	1	16.81	90	104.29	7.29	0.14	-1.36
753	1	13	1	0	0	0	0	1	0	2	3	25.26	85	45.71	16	1.71	-0.64
754	1	13	1	1	1	0	0	1	0	0	3	23.32	77	200	9.95	0.9	-0.63
755	1	13	2	2	1	1	0	1	0	2	7	33.8	78	239.14	12.75	0.62	1.6
756	1	13	2	1	1	0	0	0	0	1	3	19.63	71	54.29	9.17	1.14	-0.77
757	1	13	2	0	1	0	0	1	0	1	3	20.82	87	25.57	7.83	1.71	0.29
758	1	13	1	1	0	1	0	1	0	2	5	17.04	74	185	10.89	0.43	-2.42
759	1	13	1	1	1	1	0	0	0	2	5	17.78	76	184.29	13.21	0	0.42
760	1	13	1	0	1	0	0	1	1	1	4	23.44	58	77.14	8.52	0	-2.06
761	1	13	1	2	0	1	0	0	0	0	3	18.07	90	76.71	5.94	0	-3.82
762	1	13	1	1	0	0	0	0	0	1	2	20.96	87	68.14	6.73	0	-1.7
763	1	13	1	0	1	1	0	1	0	1	4	19.55	90	45	16.32	0.29	-2.85
764	1	13	1	1	1	0	0	1	0	0	3	25.58	88	35.71	5.36	0.9	-3.76
765	1	13	1	1	0	1	0	1	0	2	5	21.45	69	43.29	13.71	0.68	-6.59
766	1	13	1	2	2	0	0	1	0	3	8	20.02	48	43.71	7.24	0.33	-0.76
767	1	13	1	1	0	1	0	0	0	0	2	21.48	90	180.71	9.19	1.43	1.09
768	1	13	1	1	3	0	0	1	2	0	7	16.9	59	65	7.29	0.86	-0.01
769	1	13	1	1	2	0	0	1	0	1	5	20.74	84	57.14	7.14	0	0.38
770	1	13	1	0	1	0	0	1	1	1	4	18.62	60	0	8.3	0.64	-0.41
771	1	13	1	0	0	1	0	1	0	1	3	21.76	75	168.57	10.76	0.26	-4.43
772	1	13	2	0	0	1	0	0	0	0	1	21.21	87	90	0	0	-1.98
773	1	13	2	0	0	2	0	0	0	1	3	20.66	90	24.29	10.43	0	-2
774	1	13	2	1	1	0	0	0	0	0	2	16.65	90	115	16.67	0.35	0.52
775	1	13	2	1	1	0	0	2	0	2	6	24.55	89	151.43	3.61	1.5	-2.73
776	1	13	2	2	3	0	0	1	0	2	8	17.56	67	76.43	7.1	2.21	-24.24
777	1	13	2	0	0	0	0	1	0	0	1	23.71	89	64.29	7.58	1.43	-0.73
778	1	13	2	1	0	0	0	0	0	2	3	17.64	85	214.43	9.55	0.81	0.65
779	1	13	1	0	0	0	0	1	0	0	1	18.99	89	77.14	10.67	0.21	-0.32
780	1	13	1	1	0	1	0	1	0	2	5	20.03	57	76.43	8.39	0.07	-0.36
781	1	13	1	0	0	0	0	1	0	1	2	22.57	78	13.57	9.79	0.36	2.14
782	1	13	2	0	0	0	0	1	0	3	4	16.18	65	128.57	11.08	1.71	-0.46
783	1	13	2	1	1	0	0	1	0	1	4	20.27	90	87.14	6.7	0.36	2.56
784	1	13	2	1	0	0	0	1	0	0	2	21.05	87	202.14	6.49	0.95	-1.48
785	1	13	2	0	0	1	0	1	0	0	2	16.8	87	38.57	7.76	0.14	0.85
786	1	13	2	0	0	0	0	0	0	1	1	17.61	85	34.29	5.1	0.71	-0.06
787	1	13	2	0	0	0	0	1	0	2	3	19.06	66	105.71	2.61	0.5	0.07
788	1	13	2	1	0	0	0	1	0	2	4	19.88	78	0	2.39	2	-5.11
789	1	13	1	1	3	0	0	1	0	1	6	25.24	51	177.14	10.75	2.71	-4.95
790	1	13	1	0	2	0	0	1	0	1	4	18.07	74	64.29	9.43	3.31	-1.46
791	1	13	1	0	1	0	0	1	0	2	4	18.31	86	132.86	11.26	0.98	0.65
792	1	13	1	1	0	2	0	1	0	2	6	29.76	68	79.43	10.11	7.57	-4.42
793	1	13	1	0	0	0	0	0	0	1	1	18.55	73	19.29	11.23	0.07	-2.98
794	1	13	1	1	0	0	0	1	0	3	5	18.66	76	108.57	13.73	0	-1.02
795	1	13	1	0	0	1	0	1	0	1	3	21.77	80	104.29	9.88	0.19	-0.77
796	1	13	1	1	1	0	0	1	0	2	5	19.96	80	50	9.26	1	-1.99
797	1	13	2	0	2	0	0	1	0	0	3	20.08	87	145	8.02	1.43	-0.38
798	1	13	2	1	1	0	0	1	0	1	4	24.52	61	48.57	15.57	3.5	-1.22
799	1	13	2	2	3	0	0	2	0	2	9	28.16	68	417.71	11.48	1.5	-1.93
800	1	13	2	0	1	0	0	0	0	0	1	17.91	86	72.86	14.14	0.64	-0.67
801	1	13	2	1	2	2	0	1	0	2	8	20.66	85	47.14	10.26	1.79	-2.97
802	1	13	2	2	2	0	0	1	0	2	7	18.37	80	42.14	10.3	0.21	0.17
803	1	13	1	1	0	1	0	0	0	2	4	17.58	90	51.43	11.55	0.71	3.44
804	1	13	1	0	1	0	0	1	0	1	3	16.36	90	65.71	11.86	0.6	-1.18
805	1	13	1	1	1	1	0	0	0	3	6	25.33	83	50.71	6.08	0	-2.31
806	1	13	1	2	0	1	0	1	0	3	7	16.02	46	67.29	6.51	1.93	0.56
807	1	13	1	1	1	0	0	1	0	2	5	16.46	27	693.57	4.24	1.1	1.49
808	1	13	1	1	0	0	0	1	0	1	3	16.29	89	152.86	6.46	0.24	1.04
809	1	13	2	2	3	0	0	1	0	1	7	17.21	67	160	4.48	1.17	1.39
810	1	13	2	1	0	0	0	1	0	0	2	21.91	86	81.43	7	1.57	-4.47
811	1	13	2	2	2	0	0	1	0	0	5	19.63	57	18	8.52	0.43	-6.12
812	1	13	2	0	1	1	0	0	0	0	2	21.63	90	34.29	11.81	6.5	-2.09
813	1	13	1	1	1	1	0	1	0	3	7	20.93	65	95.71	8.01	0	-2.68
814	1	13	1	0	0	1	0	1	0	2	4	22.22	84	50	5.19	1	-2.88
815	1	13	1	2	2	0	0	2	0	2	8	16.45	21	65.71	13.57	0	-3.93
816	1	13	1	1	1	1	0	1	0	2	6	27.55	84	215	5.54	0.07	-1.77
817	1	13	2	1	1	0	0	1	0	1	4	26.84	84	31.43	8.21	1.14	-1.34
818	1	13	1	1	2	0	0	1	0	3	7	17.01	68	112.86	14.93	1.71	-0.95
819	1	13	2	0	0	0	0	0	0	0	0	32.37	90	3.57	8.02	1	-2.3
820	1	13	1	2	3	0	0	1	0	2	8	24.68	39	155.71	12.45	2	-0.04
821	1	13	1	2	1	0	0	2	0	3	8	16.85	31	120.71	8.31	0.1	0.14
822	1	13	1	0	1	1	0	1	0	1	4	21.67	39	92.86	18.43	2.71	-1.5
823	1	13	1	1	1	0	0	1	0	3	6	24.31	41	15	15.24	5.5	-0.04
824	1	13	1	0	1	1	0	0	0	1	3	26.57	90	102.86	14.42	0.5	-1.65
825	1	13	1	1	3	0	0	1	0	1	6	30.84	69	31.43	13.62	0	-0.27
826	1	13	1	1	1	0	0	1	0	0	3	22.23	85	13.57	7.81	0.64	-4.91
827	1	13	1	2	2	0	0	1	0	1	6	16.76	74	192.86	6.29	1	1.03
828	1	13	1	0	0	1	0	1	0	2	4	18.29	68	315.71	13.95	0	-0.67
829	1	13	1	1	1	0	0	2	0	1	5	26.35	82	198.57	15.31	1.14	-2.99
830	1	13	1	0	1	0	0	0	0	0	1	18.34	79	158.57	10.25	0	-6.8
831	1	13	1	1	2	0	0	1	0	1	5	16.8	57	149.29	14.71	1.71	-0.33
832	1	13	1	0	0	0	0	0	0	1	1	19.49	90	147.14	11.93	0.86	-0.38
833	1	13	1	2	3	1	0	1	0	3	10	26.3	69	145.71	10.5	0.18	-0.96
834	1	13	1	2	1	0	0	0	0	2	5	23.31	63	122.86	10.19	2	-3.1
835	1	13	1	0	1	0	0	0	0	2	3	18.31	85	109.43	15	0.83	-0.28
836	1	13	1	0	0	0	0	1	0	1	2	37.29	90	99.29	9.98	1	-2.03
837	1	13	1	1	1	0	0	1	0	1	4	23.94	89	96.43	10.65	1.12	0.24
838	1	13	1	0	2	0	0	0	0	0	2	17.78	86	88.57	16.69	2.48	-4.63
839	1	13	1	0	1	0	0	1	0	1	3	24.52	90	86.43	6.4	3	-1.05
840	1	13	1	0	0	0	0	1	0	0	1	22.49	82	65.71	11.02	4.5	-0.06
841	1	13	1	2	2	1	0	1	0	2	8	16.38	65	62.86	8.14	0.76	-2.7
842	1	13	1	1	2	0	0	1	0	2	6	16.16	90	61.71	10.49	0.76	-0.51
843	1	13	1	0	0	0	0	1	0	0	1	16.87	90	60	10.29	0	1.84
844	1	13	1	1	2	0	0	1	0	1	5	15.89	87	55.71	10.05	0.71	-1.02
845	1	13	1	1	0	0	0	0	0	2	3	20.55	86	55.29	13.68	0.52	3.52
846	1	13	1	0	0	0	0	1	0	0	1	17.75	57	53.57	11.71	0.43	-2.78
847	1	13	1	0	1	0	0	1	0	2	4	22.06	69	51.43	7.19	2.57	-0.52
848	1	13	1	0	1	0	0	0	0	0	1	19.84	86	51	10.37	0.48	0.22
849	1	13	1	0	0	0	0	0	0	2	2	19.56	88	50	12.86	0.5	-0.66
850	1	13	1	0	0	0	0	0	0	2	2	20.94	88	42.14	10.56	1.24	-3.28
851	1	13	1	1	1	0	0	0	0	0	2	21.94	90	37.14	9.07	0	-5.6
852	1	13	1	1	0	0	0	0	0	1	2	18.34	89	35.71	8.38	1	-4.24
853	1	13	1	1	0	0	0	1	0	0	2	19.31	87	32.86	14.33	0	1.19
854	1	13	1	0	0	0	0	1	0	0	1	23.05	90	30	10.13	0.83	0.5
855	1	13	1	2	1	1	0	1	0	3	8	17.75	66	22.86	11.12	4.3	-2.93
856	1	13	1	1	1	1	0	1	0	2	6	19.61	86	17.14	7.58	0.6	1.31
857	1	13	1	1	1	1	0	0	0	1	4	17.15	81	11	15.43	0.19	1.31
858	1	13	1	0	1	1	0	0	0	3	5	16.49	47	282.86	7.86	0	2.25
859	1	13	1	0	0	0	0	0	0	1	1	21.36	23	77.86	11.98	0.33	0.64
860	1	13	1	2	3	1	0	2	0	3	11	39.56	34	43.29	10.12	1.29	-0.5
861	1	13	1	1	1	0	0	1	0	2	5	24.16	86	46.29	9.04	0.38	-1.22
862	1	13	1	0	2	2	0	1	0	0	5	27.78	83	379.29	12.62	2.88	2.45
863	1	13	1	0	0	0	0	1	0	0	1	19.57	90	220	17.57	0.07	0.13
864	1	13	1	0	0	0	0	1	0	1	2	26.56	88	185.71	14.17	2.19	-5.68
865	1	13	1	1	2	0	0	1	0	3	7	22.49	83	153	12.71	1.86	2.32
866	1	13	1	1	2	0	0	2	0	2	7	21.3	61	134.29	7.1	0.38	-0.04
867	1	13	1	2	0	0	0	2	0	3	7	32.32	68	102	10.02	7.07	-2.57
868	1	13	1	0	0	0	0	1	0	2	3	25.89	84	94.29	10.86	2	-0.97
869	1	13	1	1	0	0	0	1	0	1	3	17.53	89	88.57	8.36	2.36	0.2
870	1	13	1	2	3	0	0	2	0	1	8	31.5	66	87.14	15.02	2.02	-2.75
871	1	13	1	0	2	0	0	1	0	0	3	16.02	78	82.14	6.13	2.57	-2.03
872	1	13	1	0	1	0	0	1	0	1	3	16	83	75.57	11.69	0.33	-0.35
873	1	13	1	1	2	0	0	1	0	1	5	21.87	85	72.86	11.38	0.29	-0.41
874	1	13	1	1	1	0	0	1	0	2	5	16.38	85	62.86	5.71	0.29	-4.95
875	1	13	1	1	1	0	0	1	0	2	5	15.62	79	60.71	14.93	3.5	-0.83
876	1	13	1	0	0	0	0	0	0	0	0	16.97	90	46.43	5.64	0.5	-1.57
877	1	13	1	0	1	0	0	1	0	2	4	21.83	79	41.43	22.33	0	-1.59
878	1	13	1	0	1	0	0	1	0	1	3	15.6	90	23.57	8.67	0.24	-1.67
879	1	13	1	1	1	0	0	1	0	1	4	15.94	79	18.29	12.42	0.1	0.96
880	1	13	1	1	1	0	0	1	0	2	5	24.16	76	8.57	9.71	1.69	-0.23
881	1	13	1	0	1	0	0	0	0	0	1	20.08	88	0	15.4	3.33	-3.75
882	1	13	1	2	3	2	0	0	0	3	10	20.96	46	194.29	12.5	2.5	0.16
883	1	13	1	2	2	1	0	1	0	3	9	24.09	55	85	15.24	0.93	-0.93
884	1	13	1	1	3	0	0	1	0	2	7	18.69	40	62.86	8.53	2.2	0.84
885	1	13	1	1	1	0	0	1	0	1	4	33.25	44	52.86	12.14	1.83	-0.25
886	1	13	1	0	0	0	0	2	0	2	4	18.87	56	40	8.29	0.29	-0.68
887	1	13	1	1	1	0	0	2	0	2	6	19.65	79	170	17.21	1.86	-0.07
888	1	13	1	1	2	0	0	1	0	1	5	19.13	90	89.29	10.3	0.81	0.39
889	1	13	1	0	0	0	0	0	0	0	0	18.52	83	236.43	11.42	1.61	-0.45
890	1	13	1	0	0	0	0	2	0	1	3	17.63	69	117.14	12.05	0.14	-3.72
891	1	13	1	1	0	0	0	1	0	1	3	23.05	77	115.71	17.77	0.62	-1
892	1	13	1	0	1	0	0	1	0	1	3	18.82	90	115.71	9.36	2.71	0.4
893	1	13	1	1	0	0	0	1	0	1	3	19.6	88	85	10.57	1	-1.28
894	1	13	1	0	0	0	0	1	0	0	1	27.01	90	81.43	9.52	0	0.56
895	1	13	1	0	0	0	0	0	0	0	0	18.55	90	81.43	12.26	0.32	-0.68
896	1	13	1	2	2	0	0	1	0	0	5	19.07	72	38.57	10.55	12.5	-1.56
897	1	13	1	0	0	0	0	1	0	1	2	17.19	88	32.14	10.21	1.43	-3.33
898	1	13	1	0	0	0	0	1	0	3	4	16.23	66	21.43	12.45	0.5	-1.77
899	1	13	1	0	0	1	0	0	0	0	1	19.53	90	10	10.4	0	-0.6
900	1	13	1	1	1	0	0	2	0	3	7	26.29	36	26.86	11.54	3.14	-2.53
901	1	13	1	1	3	0	0	1	0	3	8	16.49	15	302.86	11.68	3.5	-0.81
902	1	13	1	1	1	0	0	1	0	1	4	20.32	56	130.57	7.79	0.43	-0.91
903	1	13	1	3	3	0	0	2	0	2	10	28.72	32	114.71	8.95	0.24	0.36
904	1	13	1	1	0	0	0	1	0	3	5	17.37	85	113.43	17.69	1.57	-0.53
905	1	13	1	0	0	0	0	1	0	1	2	27.06	90	67.86	12.08	0	-1.22
906	1	13	1	0	0	0	0	1	0	0	1	32.83	86	38.57	13.07	0.07	-1.66
907	1	13	1	0	3	0	0	0	0	1	4	19.01	79	7.86	12.67	4.52	-3.06
908	1	13	1	1	0	0	0	1	0	1	3	21.8	89	7.14	9.79	1.12	-0.17
909	1	13	1	0	0	0	0	0	0	0	0	17.22	90	0	6.19	0.5	-1.55
910	1	13	2	0	1	0	0	1	2	1	5	16.42	72	100	16.5	2	-1.84
911	1	13	2	0	0	0	0	0	0	1	1	21.11	87	48.57	11.38	0.33	-2.93
912	1	13	2	1	0	1	0	1	0	2	5	32.01	58	48.57	10.98	0.64	-3.33
913	1	13	2	1	0	0	0	1	0	3	5	16.04	58	21.43	16.74	2.07	-3.6
914	1	13	2	0	0	1	0	0	0	0	1	18.13	90	248.14	4.67	3.22	-0.54
915	1	13	2	1	3	0	0	2	0	1	7	19.05	65	97.14	17.02	0.43	2.62
916	1	13	2	1	1	1	0	1	0	2	6	17.42	88	85.71	16.17	1.36	-1.81
917	1	13	2	1	1	0	0	1	0	2	5	20.31	75	10	9.05	2.29	0.74
918	1	13	2	3	3	2	0	2	0	3	13	56.8	25	311.14	8.24	6	-1.78
919	1	13	2	1	3	0	0	1	0	1	6	20.2	73	332.71	6.27	0.52	1.35
920	1	13	2	2	2	0	0	2	0	2	8	27.83	44	48.57	8.5	3.14	-2.72
921	1	13	2	1	2	0	0	1	0	1	5	18.23	90	282.86	22.93	0	-0.21
922	1	13	2	1	0	1	0	1	0	1	4	15.82	84	197.86	3.69	0.05	0.75
923	1	13	2	1	0	1	0	1	0	3	6	16.55	75	135.71	11.4	1	-2.39
924	1	13	2	0	1	0	0	1	0	2	4	17.26	90	134.29	11.43	0.43	-0.41
925	1	13	2	0	1	1	0	1	0	2	5	25.64	86	106.29	12.43	4	0.03
926	1	13	2	1	1	0	0	2	0	2	6	19.99	83	88.57	3.93	1.36	-0.07
927	1	13	2	0	0	0	0	0	0	2	2	22.83	90	44.29	8.19	0.6	0.88
928	1	13	2	1	1	0	0	1	0	2	5	19.1	89	20.71	6.38	0.29	-0.96
929	1	13	2	1	0	1	0	1	0	1	4	19.17	90	160.71	8.56	0.71	2.3
930	1	13	2	2	3	0	0	1	0	3	9	22.74	66	96.86	3.75	0.43	-1.35
931	1	13	1	1	1	0	0	1	0	2	5	24.61	52	86.43	11.23	0	1.28
932	1	13	1	1	1	0	0	1	0	2	5	24.98	55	77.14	7.12	0	-0.62
933	1	13	1	2	1	0	0	0	0	3	6	23.66	50	74.29	9.62	0.33	-2.16
934	1	13	1	0	1	1	0	1	1	3	7	18.49	41	73.57	15	0.24	-3.68
935	1	13	1	1	0	0	0	1	0	1	3	27.43	56	48.57	10.86	4.29	-3.45
936	1	13	1	1	0	0	0	1	0	2	4	16.3	83	131.43	8.95	3.43	2.06
937	1	13	1	0	0	1	0	0	0	1	2	17.47	90	84.71	18.31	0.14	-2.51
938	1	13	1	1	0	1	0	1	0	0	3	18.75	81	83.57	9.64	0.29	-2.64
939	1	13	1	0	0	0	0	0	0	1	1	16.88	90	222.86	12.21	0.36	3
940	1	13	1	1	0	0	0	0	0	1	2	19.43	90	196	9.52	1.29	1.23
941	1	13	1	1	0	0	0	1	0	1	3	16.97	89	137.14	6.76	0.21	-2.19
942	1	13	1	1	0	0	0	1	0	1	3	18.82	76	114.29	9.42	2.99	0.46
943	1	13	1	0	0	1	0	0	0	1	2	19.81	88	114.29	9.68	0	-3.29
944	1	13	1	0	0	0	0	0	0	1	1	21.16	81	96.86	8.4	0.07	-2.9
945	1	13	1	1	1	0	0	1	0	2	5	21.08	86	92.86	12.48	0.14	-1.47
946	1	13	1	1	2	0	0	1	0	1	5	20.78	81	82.86	8.29	0.21	-1.61
947	1	13	1	1	2	0	0	1	0	2	6	19.8	76	81.43	6.62	2	1.09
948	1	13	1	0	0	0	0	0	0	0	0	18.95	90	77.86	7.68	0.1	1.76
949	1	13	1	0	0	0	0	0	0	2	2	16.23	90	68.57	13.12	0.29	1.17
950	1	13	1	0	1	1	0	0	0	0	2	15.06	90	65.71	7.43	3	-0.82
951	1	13	1	0	0	0	0	0	0	0	0	19.91	88	63.57	6.5	0.07	-2.82
952	1	13	1	1	1	0	0	1	1	1	5	23.73	85	62.86	7.88	0.71	-4.09
953	1	13	1	1	0	0	0	1	0	2	4	21.94	89	57.86	7.05	0.08	-0.36
954	1	13	1	1	0	0	0	1	2	2	6	18.54	87	56.43	9.48	0.21	4.5
955	1	13	1	0	0	1	0	1	0	2	4	17.04	78	54.29	11.57	0.1	0.99
956	1	13	1	1	1	0	0	1	0	2	5	19.1	81	52.86	7.65	0.86	-2.32
957	1	13	1	0	1	0	0	0	0	2	3	15.43	80	42.86	13.67	0.14	1.75
958	1	13	1	1	0	0	0	1	0	2	4	18.55	63	42.86	16.67	0.29	1.12
959	1	13	1	1	0	0	0	1	0	1	3	21.48	88	38.57	7.13	0.57	-4.76
960	1	13	1	1	1	0	0	1	0	2	5	16.46	83	34.29	13.5	1.57	3.11
961	1	13	1	1	2	0	0	1	0	1	5	24.22	90	34.29	7.25	0	-0.7
962	1	13	1	1	0	0	0	0	0	1	2	16.65	90	32.86	8.64	0	-2.35
963	1	13	1	1	0	1	0	0	0	1	3	23.23	90	32.14	7.48	0	-1.95
964	1	13	1	0	0	1	0	1	0	0	2	20.58	78	25.71	6.79	2.71	-0.68
965	1	13	1	1	1	1	0	0	0	2	5	16.2	90	24.71	12.51	0.5	0.74
966	1	13	1	1	1	0	0	1	0	2	5	19.43	84	151.43	11	1.5	-3.59
967	1	13	1	2	2	0	0	1	0	2	7	31.24	77	143.71	8.62	0.57	-1.77
968	1	13	1	0	0	0	0	0	0	0	0	25.4	89	142.14	8.57	0.36	-0.67
969	1	13	1	1	2	0	0	1	0	2	6	23.23	65	107.14	11.2	0.14	-1.99
970	1	13	1	0	0	0	0	1	0	1	2	21.01	78	95.71	8.33	0.71	-1.44
971	1	13	1	1	2	1	0	1	0	3	8	24.88	79	78.57	6.74	0.36	-0.6
972	1	13	1	1	0	1	0	1	0	1	4	18.22	83	60.29	7.9	0	-0.23
973	1	13	1	1	1	0	0	1	0	1	4	17.35	90	32.86	7.07	0.29	-0.75
974	1	13	1	1	0	0	0	0	0	0	1	24.58	90	25.71	12.82	0	-4.16
975	1	13	1	1	0	0	0	0	0	0	1	18.37	84	17.14	2.81	0.14	1.39
976	1	13	1	1	1	0	0	1	1	1	5	15.62	78	123	7.5	0.55	1.61
977	1	13	1	1	1	0	0	2	0	2	6	17.49	41	111.43	7.04	0.21	-1.28
978	1	13	1	1	2	1	0	1	1	3	9	24.5	38	41.43	11.36	0.45	0.14
979	1	13	1	1	1	0	0	1	0	2	5	23.31	86	0	6.86	0.36	-2.27
980	1	13	1	1	0	0	0	1	0	3	5	17.86	89	84.29	11.64	0.29	-0.32
981	1	13	1	1	1	0	0	1	0	2	5	16.16	72	307.86	12.98	1.18	1.25
982	1	13	1	2	3	0	0	1	0	1	7	21.04	78	217	11.48	0.18	-0.31
983	1	13	1	1	0	2	0	0	0	1	4	15.62	79	202.14	5.1	1.07	-3.47
984	1	13	1	2	3	2	0	1	0	2	10	22.95	80	172.14	14.6	0.29	-0.43
985	1	13	1	1	2	0	0	1	0	0	4	20.91	90	120.57	16.29	0.29	-1.34
986	1	13	1	1	2	0	0	1	0	1	5	28.84	84	112.86	6.43	0.12	-1.16
987	1	13	1	0	1	0	0	0	0	1	2	19.92	90	106.57	8.98	0.14	-2.13
988	1	13	1	1	2	1	0	1	0	1	6	19.22	86	106	7.64	0.29	-0.35
989	1	13	1	1	0	1	0	0	0	0	2	19.13	89	102.14	6.85	2.44	0.61
990	1	13	1	1	0	0	0	0	0	1	2	21.53	90	92.86	12.02	0.5	1.27
991	1	13	1	1	0	0	0	0	0	0	1	21.23	90	82	6	0	-0.1
992	1	13	1	1	1	1	0	1	0	1	5	17.8	87	81.43	5.57	0.38	-2.48
993	1	13	1	0	0	0	0	1	0	2	3	18.85	88	80	8.07	2.64	-0.68
994	1	13	1	1	0	0	0	1	0	2	4	20.09	66	65.71	8.49	0.21	-3.45
995	1	13	1	0	0	0	0	0	0	0	0	18.52	90	65	20.42	0.86	5.64
996	1	13	1	1	1	0	0	1	0	1	4	18.86	63	64.29	6.54	0.52	-0.26
997	1	13	1	0	0	2	0	0	0	1	3	16.57	90	63.57	12.54	0.29	1.43
998	1	13	1	2	2	1	0	2	0	2	9	19.26	88	60.57	18.43	0	-0.32
999	1	13	1	0	0	0	0	0	0	1	1	17.66	90	59.29	9.96	0	-0.72
1000	1	13	1	1	0	0	0	1	0	0	2	23.32	89	58.71	9.17	0.43	-1.24
1001	1	13	1	0	0	0	0	0	0	1	1	20.99	90	46.43	6.5	0.14	-0.68
1002	1	13	1	1	1	0	0	1	0	1	4	19.23	88	45.29	9.68	1.43	-1.6
1003	1	13	1	1	2	0	0	1	0	2	6	22.46	80	28.57	7.24	3.24	-3.44
1004	1	13	1	1	1	0	0	1	0	2	5	15.36	90	27.43	7.79	1.43	0.61
1005	1	13	1	1	1	0	0	1	0	3	6	17.76	78	25.71	7.75	0.57	1.84
1006	1	13	1	0	2	1	0	1	2	1	7	19.54	67	24.57	15.76	0.83	2.59
1007	1	13	1	0	1	0	0	1	0	1	3	17.06	59	24.29	15.9	1.29	-0.4
1008	1	13	1	1	1	0	0	1	0	1	4	22.48	87	15.71	12.83	0.25	-2.3
1009	1	13	1	0	0	0	0	0	0	1	1	16.82	82	14.29	3.5	0.43	-3.18
1010	1	13	1	1	1	0	0	1	0	1	4	16.43	88	12.86	10.17	1.74	-0.29
1011	1	13	1	1	3	2	0	2	0	1	9	24.42	47	134.29	16.61	1.71	-2.83
1012	1	13	1	0	0	0	0	2	0	1	3	14.69	48	110.71	8.87	0.57	-0.87
1013	1	13	1	1	0	0	0	1	0	2	4	17.4	90	106.43	11.19	1.36	2.11
1014	1	13	1	1	0	1	0	0	0	1	3	15.62	90	305.71	14.52	0.55	1.57
1015	1	13	1	0	0	1	0	1	1	2	5	20.83	88	224.14	11.9	0.63	-2.18
1016	1	13	1	2	0	2	0	0	0	2	6	16.9	80	178.14	7.19	2.29	-3.12
1017	1	13	1	1	1	0	0	1	0	2	5	22.21	76	158.57	14.88	0.86	-0.22
1018	1	13	1	1	0	1	0	1	0	3	6	19.47	84	137.86	5.42	1.17	-0.76
1019	1	13	1	1	0	0	0	1	0	1	3	21.09	90	134.71	10.94	0	-3.32
1020	1	13	1	0	0	0	0	0	0	0	0	20.92	90	71.43	9.25	0.07	1.42
1021	1	13	1	0	0	0	0	0	0	2	2	17.74	89	64.86	7.08	0.14	0.82
1022	1	13	1	1	0	0	0	1	0	1	3	17.9	87	62.86	11.29	0.29	-6.16
1023	1	13	1	0	1	0	0	0	0	3	4	16.8	77	41.14	11.07	0.24	-1.24
1024	1	13	1	1	1	0	0	1	0	3	6	17.3	87	37.14	14.37	0.14	-0.61
1025	1	13	1	1	1	0	0	1	0	2	5	15.43	84	34.29	12.64	0	-3.57
1026	1	13	2	2	2	0	0	2	0	2	8	25.15	45	125.71	11.46	0.21	-1.8
1027	1	13	2	0	2	0	0	2	1	1	6	19.74	32	45.71	8.78	0.5	0.82
1028	1	13	2	0	0	0	0	1	0	0	1	20.56	88	200.86	9.69	0.5	-1.8
1029	1	13	2	0	0	0	0	1	0	0	1	15.79	90	145.71	17.88	0.87	-0.67
1030	1	13	2	1	0	0	0	1	0	2	4	26.2	72	117.14	8.21	0.71	-1.5
1031	1	13	2	1	0	1	0	0	0	1	3	18	90	105	14.67	0.48	-1.02
1032	1	13	2	0	1	0	0	1	0	1	3	18.4	90	80.29	8.24	0.64	-3
1033	1	13	2	0	2	0	0	1	0	0	3	18.56	90	78.57	6.11	0.33	-1.41
1034	1	13	2	0	0	1	0	0	0	0	1	21.93	90	69.29	13.82	0	-3.22
1035	1	13	2	1	0	0	0	1	0	0	2	23.44	90	60	11.6	0.29	3.51
1036	1	13	2	0	0	0	0	1	0	0	1	18.61	88	54.29	10.95	2.4	0.31
1037	1	13	2	1	1	0	0	2	0	2	6	17.99	77	35.71	7.76	0.29	2.51
1038	1	13	2	0	0	1	0	0	0	0	1	17.54	81	32.14	9.36	1.55	0.35
1039	1	13	2	1	0	1	0	1	0	2	5	21.46	80	21.14	3.38	0.62	-2.48
1040	1	13	2	1	0	0	0	2	0	3	6	21.34	89	97.86	5.98	2.64	0.72
1041	1	13	2	1	2	0	0	1	0	0	4	18.18	90	82.86	5.71	0.29	-1.82
1042	1	13	2	1	2	0	0	1	0	0	4	18.82	75	78.57	12.7	1.25	0.99
1043	1	13	2	1	2	0	0	0	0	1	4	21.01	90	32.86	6.19	0.07	-0.93
1044	1	13	2	1	1	0	0	1	0	2	5	18.71	85	10	11.25	0.86	-0.51
1045	1	13	2	1	0	0	0	1	0	1	3	18.17	82	4.29	6.39	0.71	0.53
1046	1	13	2	1	3	0	0	2	0	2	8	25.39	56	85.71	12.93	0.98	-2.42
1047	1	13	2	0	0	1	0	1	0	0	2	24.7	44	227.14	13.31	5	-1.65
1048	1	13	2	2	2	1	0	1	0	3	9	20.54	48	116.43	11.08	0.24	-1.7
1049	1	13	2	2	0	1	0	2	0	3	8	17.31	31	62.14	7.02	0.21	0.76
1050	1	13	2	2	0	0	0	1	0	1	4	19.22	87	57.86	10.32	1.43	-6.48
1051	1	13	2	0	0	0	0	1	0	0	1	16.22	88	181.29	14.46	0.35	0.27
1052	1	13	2	0	0	0	0	1	0	1	2	16.61	90	141.43	11.45	0	-1.41
1053	1	13	2	0	1	0	0	0	0	0	1	20.56	89	128.57	10.33	1.29	-0.22
1054	1	13	2	0	1	0	0	1	0	0	2	18.59	89	117.14	7.98	2.64	-1.01
1055	1	13	2	1	3	0	0	1	0	3	8	18.59	84	94.29	8.81	0.43	0.19
1056	1	13	2	0	1	0	0	0	0	1	2	24.07	90	91.43	4.79	0.29	-2.34
1057	1	13	2	0	1	0	0	0	0	2	3	18.94	85	50	8.95	0.07	4.4
1058	1	13	2	0	1	0	0	0	0	0	1	18.26	89	42.86	6.81	0	-0.09
1059	1	13	2	1	1	0	0	1	0	2	5	17.58	80	34.29	9.55	0.54	-5.74
1060	1	13	2	0	0	0	0	1	0	1	2	16.53	81	22.86	12.67	0.19	-4.9
1061	1	13	2	1	0	0	0	0	0	2	3	19.57	90	20	12.83	1.12	-2.17
1062	1	13	2	2	3	0	0	1	0	1	7	15.43	90	19.29	7.86	0.43	1.21
1063	1	13	2	1	0	0	0	1	0	1	3	19.65	82	17.86	12.52	0.19	-5.69
1064	1	13	2	1	0	0	0	1	0	1	3	32.7	27	84.29	2.05	0.24	-4.24
1065	1	13	2	2	3	0	0	1	0	2	8	17.9	37	47.14	15.95	0.71	-6.57
1066	1	13	2	1	0	0	0	1	0	1	3	16.32	90	61.43	9.43	2.5	-5.19
1067	1	13	2	1	0	0	0	1	0	0	2	19.74	90	145.71	8.98	2	-2.45
1068	1	13	2	0	0	0	0	0	0	1	1	15.5	90	137.14	6.86	0.67	2.05
1069	1	13	2	1	1	0	0	1	0	2	5	17.31	65	118.57	17.6	0.79	-7
1070	1	13	2	0	2	0	0	1	0	3	6	20.44	61	62.86	11.1	1.14	-1.79
1071	1	13	2	2	2	1	0	1	0	3	9	18.83	78	47.43	8.14	0	1.52
1072	1	13	2	1	0	1	0	0	0	3	5	18.37	90	46.86	11.33	0.21	-1.29
1073	1	13	2	0	1	0	0	0	0	0	1	24.81	90	40.71	7.19	0.33	-3.71
1074	1	13	2	0	1	0	0	1	1	1	4	19.91	83	0	11.33	1.05	-5.06
1075	1	13	2	1	0	0	0	1	0	1	3	16.68	83	136.43	2.21	0.43	0.26
1076	1	13	2	0	1	2	0	1	2	2	8	17.04	75	139.29	6.95	0.55	3.14
1077	1	13	2	1	2	1	0	1	0	2	7	17.31	82	92.86	13.63	0	-0.55
1078	1	13	2	1	0	0	0	1	0	2	4	18.99	89	87.14	11.83	0.12	0.39
1079	1	13	1	1	0	1	0	2	0	3	7	21.83	50	257.14	22.45	1.17	-2.65
1080	1	13	1	0	2	1	0	2	0	1	6	19.96	53	114.57	11.6	0.48	-0.9
1081	1	13	1	1	0	1	0	1	0	3	6	19.82	55	91.43	12.56	1.1	-2.57
1082	1	13	1	3	3	0	0	2	0	3	11	35.38	36	71.43	7.29	0.1	-1.24
1083	1	13	1	0	0	0	0	0	0	0	0	19.31	90	195	10.15	0.42	-2.08
1084	1	13	1	1	0	0	0	1	0	2	4	16.33	86	182.86	12.49	0.11	-0.49
1085	1	13	1	1	0	0	0	0	0	1	2	18.73	83	173.14	7.26	0.43	1.28
1086	1	13	1	0	0	0	0	0	3	0	3	22.78	89	172.29	9.05	0.6	0.56
1087	1	13	1	1	1	0	0	1	0	0	3	21.02	85	150	8.98	0.07	0.35
1088	1	13	1	1	0	1	0	0	0	1	3	21.56	80	128.29	20.24	0.05	-2.5
1089	1	13	1	1	2	1	0	1	0	1	6	27.31	89	121	10.55	0.71	-1.17
1090	1	13	1	1	0	0	0	1	0	1	3	22.15	89	107.14	10.86	0.24	0.28
1091	1	13	1	1	1	0	0	1	0	3	6	16.67	90	84.29	16.45	0.14	2.89
1092	1	13	1	0	0	1	0	0	0	1	2	17.18	86	82.14	13.26	0.29	2.05
1093	1	13	1	1	0	0	0	1	0	3	5	24.26	70	74.29	10.07	0.29	-3.77
1094	1	13	1	1	1	1	0	0	0	1	4	27.28	66	65	13.33	0	-2.14
1095	1	13	1	1	2	0	0	1	0	0	4	19.53	88	64.29	6.73	0.14	-1.5
1096	1	13	1	2	1	0	0	0	0	2	5	19	89	57.86	7.93	1.5	1.39
1097	1	13	1	1	1	1	0	0	0	1	4	19.98	89	57.14	9.88	1.57	-0.98
1098	1	13	1	0	0	1	0	0	0	2	3	18.18	84	55	7.96	0	-1.88
1099	1	13	1	1	0	0	0	0	0	1	2	23.73	81	46.71	13.12	0	-3.31
1100	1	13	1	1	2	1	0	1	0	3	8	15.94	83	40	6.29	0.19	1.88
1101	1	13	1	1	0	0	0	0	0	0	1	19.2	90	32.86	4.43	0.17	0.09
1102	1	13	1	2	3	0	0	1	0	2	8	16	75	27.14	11.75	0.36	1.43
1103	1	13	1	1	2	0	0	1	0	3	7	15.79	88	18.57	10.79	0.52	-0.85
1104	1	13	1	0	0	0	0	0	0	0	0	26.91	90	2.86	13	0	-6.41
1105	1	13	1	2	1	0	0	1	0	1	5	17.23	87	143.57	10.37	4.62	-0.07
1106	1	13	1	0	2	0	0	1	0	1	4	16.97	86	89.29	7.48	0.29	-1.29
1107	1	13	1	0	0	1	0	0	0	3	4	26.07	67	85.71	10.86	0	-1.63
1108	1	13	1	1	0	0	0	1	0	2	4	15.76	85	176.43	6.71	0.36	4.45
1109	1	13	1	0	1	0	0	2	0	3	6	53.46	40	106.29	9.29	0.64	-4.82
1110	1	13	1	3	2	0	0	3	0	3	11	39.9	40	67.14	4.58	0.79	-1.36
1111	1	13	1	0	0	0	0	0	0	0	0	20.81	45	66.43	10	0	-6.22
1112	1	13	1	1	0	0	0	1	0	1	3	16.92	90	182.43	4.48	0.31	-2.87
1113	1	13	1	1	0	1	0	0	0	1	3	18.44	83	18.57	1.21	5.86	-2.84
1114	1	13	1	0	0	0	0	0	0	0	0	19.62	90	183.57	11.05	0.13	-0.95
1115	1	13	1	0	0	0	0	0	0	2	2	19.6	89	391	12.38	0.43	1.75
1116	1	13	1	1	0	0	0	1	0	2	4	17.06	90	161.43	5.57	0.29	-1.18
1117	1	13	1	1	1	0	0	1	0	2	5	16.54	88	157.14	8.99	0.17	-0.31
1118	1	13	1	0	0	0	0	1	0	2	3	21.05	85	156.43	12.34	0.13	-1.88
1119	1	13	1	1	1	0	0	1	0	2	5	17.09	90	152.86	7.14	0.21	-0.02
1120	1	13	1	0	0	0	0	1	0	0	1	21.23	90	150.14	0	0	1.75
1121	1	13	1	1	1	0	0	1	0	2	5	19.57	77	127.86	8.55	1.9	1.66
1122	1	13	1	3	0	0	0	0	3	3	9	21.72	90	121.43	7.8	0.29	0.66
1123	1	13	1	0	0	0	0	1	0	2	3	22.86	90	114.29	7.5	0.29	0.3
1124	1	13	1	0	1	0	0	0	0	0	1	18.71	77	105	5.52	0.76	-0.39
1125	1	13	1	1	2	0	0	0	0	2	5	20.09	77	91.43	8.05	0.26	0.8
1126	1	13	1	1	0	1	0	1	0	2	5	17.99	69	87.86	9.77	0.31	0.94
1127	1	13	1	0	1	0	0	1	3	2	7	22.74	82	77.14	12.75	0.07	-0.99
1128	1	13	1	1	1	1	0	1	0	2	6	22.24	90	74.29	20.79	0.57	-3.22
1129	1	13	1	1	2	0	0	1	0	3	7	19.44	66	67.14	16.67	2.69	1.88
1130	1	13	1	1	0	0	0	1	0	1	3	18.49	84	64.29	5.38	0.07	-1.28
1131	1	13	1	1	0	1	0	1	0	1	4	15.79	90	54.29	5.07	0	-1.38
1132	1	13	1	2	0	0	0	0	0	1	3	18.49	82	52.86	14.62	0	-1.63
1133	1	13	1	1	0	1	0	1	0	1	4	18.76	90	49.29	3.42	0.15	-6.41
1134	1	13	1	1	1	0	0	1	0	2	5	19.75	70	48.57	4.93	0.64	0.55
1135	1	13	1	1	0	0	0	1	0	0	2	17.78	90	43.29	7.48	0.1	-4.78
1136	1	13	1	1	1	0	0	1	0	2	5	18.1	81	34.29	10.5	0.98	-2.18
1137	1	13	1	1	2	0	0	1	0	1	5	17.42	82	31.43	8.21	0.86	-2.64
1138	1	13	1	1	1	0	0	0	0	1	3	19.31	90	117.14	9.24	0	-3.29
1139	1	13	1	1	1	0	0	1	0	2	5	38.13	90	227.86	15.86	0	-3.57
1140	1	13	1	0	0	0	0	0	0	0	0	18.51	85	220	10.92	0.02	-0.59
1141	1	13	1	1	1	0	0	0	0	2	4	16.65	89	152.86	8.86	1.14	2.24
1142	1	13	1	0	0	0	0	0	0	0	0	29.4	90	139.29	8.79	0	-1.39
1143	1	13	1	1	1	0	0	0	0	2	4	19.94	90	135.71	12.52	1.5	2.69
1144	1	13	1	0	1	1	0	0	0	0	2	17.97	90	66.86	9.95	0.07	-1.9
1145	1	13	1	1	1	0	0	1	0	3	6	24.91	66	46.43	5.1	0.83	-0.29
1146	1	13	1	1	0	0	0	1	0	2	4	18.36	90	46.43	8.71	0.29	-2.58
1147	1	13	1	1	0	0	0	0	0	0	1	17.22	90	45.71	10.17	0.02	-1.48
1148	1	13	1	1	1	0	0	1	0	3	6	21.98	74	45	9.63	0.38	0.01
1149	1	13	1	2	2	0	0	2	0	1	7	17.97	62	35.71	17.07	0.29	-5.09
1150	1	13	1	0	0	1	0	1	0	1	3	20.69	87	10.71	18.2	0.43	-5.96
1151	1	13	2	1	2	0	0	1	0	0	4	23.01	82	90	7.8	0.86	-0.43
1152	1	13	2	1	1	2	0	1	0	3	8	23.28	88	47.29	7.32	0.3	0.78
1153	1	13	2	0	0	1	0	1	0	2	4	17	31	104.29	10.5	1.29	-0.24
1154	1	13	2	2	2	0	0	1	0	3	8	26.41	74	81.43	6.29	10	-4.15
1155	1	13	2	1	0	0	0	1	0	1	3	18.83	90	152.86	9.4	6	-0.38
1156	1	13	2	1	0	0	0	0	0	2	3	17.4	90	151.43	8.76	0.38	0.96
1157	1	13	2	2	3	2	0	1	0	2	10	18.71	90	120	3.39	0.14	-1.9
1158	1	13	2	1	0	0	0	0	0	2	3	19.47	77	108.86	10	1.49	0.51
1159	1	13	2	1	1	1	0	1	0	2	6	18.98	69	108.57	10.6	1.71	-1.6
1160	1	13	2	1	0	0	0	1	0	2	4	25.87	73	82.86	2.12	0.57	0.69
1161	1	13	2	1	0	0	0	0	0	1	2	17.15	90	64.29	11.77	0.29	-3.65
1162	1	13	2	1	0	0	0	1	0	1	3	22.22	85	61.43	9.43	0.29	-1.56
1163	1	13	2	1	1	1	0	1	0	2	6	19.05	85	49	17.64	0.21	-2.42
1164	1	13	2	1	1	0	0	1	0	1	4	18.61	84	48.57	10.02	0.14	-6.84
1165	1	13	2	1	0	0	0	0	0	2	3	16.02	84	46.43	8.15	0	-2.31
1166	1	13	2	1	3	0	0	0	0	2	6	19.38	90	45	5.67	0.86	-3.44
1167	1	13	2	1	0	0	0	0	0	2	3	17.77	63	43.86	10.6	13.31	-1.36
1168	1	13	2	1	0	0	0	0	0	1	2	16.11	82	31.43	8.21	0.4	-1.77
1169	1	13	2	0	0	0	0	1	0	0	1	17.27	85	29.86	7.71	0	-5.86
1170	1	13	2	1	3	0	0	1	0	1	6	21.09	79	8.57	7.57	2.5	-2.77
1171	1	13	2	2	1	1	0	1	0	2	7	20.04	45	78.57	10.5	3	-7.23
1172	1	13	2	1	1	0	0	2	0	3	7	25.1	55	48.57	13.43	4.67	-2.27
1173	1	13	2	1	0	0	0	1	0	0	2	17.1	88	123.14	5.61	0.19	-2.14
1174	1	13	2	1	1	0	0	2	0	1	5	19.5	75	88.86	10.6	0.36	2.44
1175	1	13	2	1	2	0	0	1	0	2	6	17.46	85	71.43	11.45	1.43	-4.53
1176	1	13	2	1	2	0	0	2	0	1	6	17.63	86	69.43	5.5	0.67	-2.81
1177	1	13	2	1	0	0	0	1	0	0	2	17.23	77	56.43	16	1.5	1.11
1178	1	13	2	1	1	0	0	1	0	3	6	18.78	60	45.71	9.06	0.08	2.19
1179	1	13	2	0	0	0	0	0	0	0	0	18.26	90	41.43	0	0	-5.49
1180	1	13	2	2	1	0	0	2	0	3	8	17.58	88	17.71	5.95	0.86	-1.79
1181	1	13	2	1	0	0	0	1	0	1	3	20.4	90	17.14	12.64	0.69	-5.51
1182	1	13	2	1	2	0	0	1	0	1	5	18.73	82	114.29	7.89	0.71	-6.34
1183	1	13	2	1	1	0	0	1	0	1	4	15.82	50	40	15.24	0.14	-5.76
1184	1	13	2	1	1	0	0	1	0	1	4	22.57	90	71.43	8.36	0.29	-2.25
1185	1	13	1	1	0	0	0	1	0	1	3	24.55	90	205.71	6.19	0.86	0.52
1186	1	13	1	1	0	0	0	2	0	1	4	25.34	60	198.57	12.65	0.14	-0.42
1187	1	13	1	1	1	0	0	1	0	2	5	21.56	79	125.14	5.71	0.6	-0.42
1188	1	13	1	1	1	0	0	1	0	0	3	17.58	90	66	11.1	0	1.96
1189	1	13	1	1	0	0	0	1	0	1	3	17.99	85	42.14	14.5	3.04	-1.48
1190	1	13	1	1	3	0	0	1	0	0	5	19.38	86	5.71	16.74	0.14	-2.8
1191	1	13	1	1	1	0	0	1	0	3	6	19.74	83	20	6.43	1.57	0.41
1192	1	13	1	1	1	0	0	1	0	1	4	20.42	90	65.71	10.02	1.14	-0.25
1193	1	13	2	1	1	0	0	1	0	2	5	21.7	85	96	6.88	0.21	0.11
1194	1	13	2	3	2	3	0	2	3	3	16	36.51	30	70.71	8.63	1.29	-5.31
1195	1	13	2	1	0	0	0	1	0	1	3	18.9	51	19.43	0.37	0.79	-3.91
1196	1	13	1	0	1	0	0	1	0	2	4	15.82	45	50	23.43	0	0.85
1197	1	13	1	0	1	0	0	0	0	2	3	15.68	86	54.29	5.89	0.24	-2.21
1198	1	13	1	0	1	0	0	1	0	2	4	19.74	87	42.86	9.14	2.19	-4.49
1199	1	13	1	1	0	0	0	0	0	1	2	20.52	90	67.14	9.24	0	0.37
1200	1	13	1	1	3	0	0	1	0	1	6	23.15	78	40	9.42	0	-5.6
1201	1	13	2	1	2	0	0	1	0	2	6	19.58	85	170.71	8.69	1.74	-1.27
1202	1	13	2	1	1	1	0	1	0	2	6	18.07	82	62.14	6.45	0.14	-0.6
1203	1	13	2	1	1	0	0	1	0	1	4	34.89	83	145.71	4.14	0.67	-0.07
1204	1	13	1	1	0	0	0	0	0	1	2	18.03	84	45.71	11.77	1.29	-0.67
1205	1	13	1	1	0	0	0	1	0	1	3	19.12	71	31.43	9.24	1.33	-1.64
1206	1	13	2	1	2	0	0	1	0	1	5	16.89	73	77.14	4.57	2.62	-1.17
1207	1	13	2	1	0	0	0	1	0	3	5	24.77	75	51.43	7.48	0.79	-2.75
1208	1	13	1	0	0	0	0	0	0	0	0	18.2	90	183.57	7.43	0.14	-3
1209	1	13	1	0	1	0	0	1	2	1	5	16.6	88	45.71	6.6	0.81	1.85
1210	1	13	2	2	2	2	0	1	0	2	9	25.53	53	181.43	7.26	0	-3.89
1211	1	13	2	0	1	0	0	1	0	1	3	20.5	85	174.29	6.44	0.1	-0.72
1212	1	13	2	1	2	0	0	1	0	1	5	22.43	81	79.29	1.6	0.95	-5.13
1213	1	13	2	0	0	0	0	0	0	0	0	28.16	90	42.86	0	0	-6.75
1214	1	13	2	1	2	0	0	1	0	1	5	23.12	72	108.57	8.21	1.1	-3.04
1215	1	13	2	1	2	0	0	1	0	2	6	19.4	85	82.14	8.12	0.43	-0.87
1216	1	13	2	0	1	0	0	2	0	1	4	19.08	83	30.71	8.07	1.79	-0.38
1217	1	13	2	0	0	0	0	1	0	0	1	19.57	85	12.86	9.29	4.5	-4.34
1218	1	13	2	1	1	0	0	1	0	2	5	17.99	87	90	7.63	1.93	-3.06
1219	1	13	2	0	1	0	0	0	0	0	1	18.29	85	68.57	4.95	0.17	-1.05
1220	1	13	1	2	3	0	0	2	0	2	9	23.25	26	52.86	6.43	0.86	-6.95
1221	1	13	2	0	0	0	0	0	0	1	1	19.42	81	381.43	16.58	0.81	-1.84
1222	1	13	2	2	2	0	0	2	0	1	7	18.67	86	71.43	6.76	1.29	-0.39
1223	1	13	2	0	1	0	0	1	0	1	3	17.51	86	51.57	4.74	1.71	-2.45
1224	1	13	2	0	1	0	0	1	1	1	4	19.53	79	192.14	7.02	0.33	-0.24
1225	1	13	2	0	1	0	0	0	0	0	1	21.21	89	102.86	8.07	0.14	-0.08
1226	1	13	2	1	1	0	0	1	0	1	4	18.67	90	102.14	4.38	0.71	0.79
1227	1	13	2	1	2	0	0	1	0	2	6	17.1	76	101.43	4.29	0.29	-2.36
1228	1	13	1	2	3	0	0	1	0	2	8	18.43	66	10	3.29	1	-2.18
1229	1	13	1	2	1	0	0	1	0	1	5	17.09	84	32.86	1.74	1.93	-3.24
1230	1	13	2	2	1	1	0	1	0	2	7	16.94	78	104.29	7.29	0.57	-5.92
1231	1	13	1	2	3	1	0	2	0	3	11	33.23	33	37.14	8.21	0.5	-5.6
1232	1	13	2	0	0	0	0	1	0	0	1	23.12	89	212.86	10.17	0.11	-5.43
1233	1	13	1	1	2	0	0	1	0	2	6	27.38	58	65	6.11	1.33	2
1234	1	13	1	0	1	0	0	0	0	0	1	16.53	88	129.86	12.17	0.4	0.63
1235	1	13	1	0	3	0	0	0	0	2	5	22.32	57	40.71	10.21	0.38	-2.35
1236	1	13	1	1	1	0	0	0	0	3	5	24.31	59	9.29	12.21	0	-1.89
1237	1	13	1	0	0	0	0	1	0	0	1	17.31	89	216.86	8.93	0.43	-3.34
1238	1	13	1	1	0	0	0	1	0	1	3	21.86	87	75	11.58	0.74	-1.13
1239	1	13	1	1	2	0	0	1	0	3	7	17.19	48	74.29	13	0.43	-2.72
1240	1	13	1	1	1	0	0	2	0	2	6	20.52	58	40.71	9.38	3.5	1.07
1241	1	13	2	2	3	0	0	2	0	3	10	33.18	57	62.86	11.02	0.88	-1.63
1242	1	13	2	1	1	0	0	0	0	1	3	19	83	45	14.83	0.71	-3.08
1243	1	13	2	0	0	0	0	1	0	0	1	15.8	90	66.43	8.51	0.24	6.89
1244	1	13	2	1	0	1	0	0	0	1	3	29.97	84	132.57	10.9	5.36	1.1
1245	1	13	2	2	1	1	0	1	0	2	7	25.97	75	62.86	1.57	0.5	1.5
1246	1	13	1	0	0	0	0	0	0	1	1	23.25	90	91.43	6.38	0.19	-3.19
1247	1	13	1	1	1	2	0	1	0	2	7	18.48	60	53.57	12.43	0.52	-0.31
1248	1	13	1	0	0	1	0	1	0	2	4	20.57	78	27.43	15.05	0.29	0.18
1249	1	13	1	1	0	0	0	1	0	2	4	21.51	87	60.71	7.38	0.01	0.25
1250	1	13	1	1	1	0	0	1	0	2	5	25.08	75	50	12.77	0.31	0.56
1251	1	13	1	0	1	0	0	0	0	0	1	19.05	88	8.57	7.98	0.55	-6.05
1252	1	13	1	1	0	0	0	0	0	1	2	20.72	90	15.71	5.71	0	-2.07
1253	1	13	2	1	2	0	0	2	0	3	8	20.36	54	177.14	6.77	0.86	-0.12
1254	1	13	2	0	0	0	0	0	0	2	2	18.76	87	162.57	5.93	0.14	3.07
1255	1	13	2	1	0	0	0	1	0	2	4	17.88	86	150.71	7.81	0.55	-0.34
1256	1	13	2	0	0	0	0	0	0	0	0	16.75	90	70	2.86	0.38	-0.69
1257	1	13	1	1	1	1	0	1	0	1	5	20.63	88	122.14	15.17	0.19	0.29
1258	1	13	1	0	1	0	0	1	0	1	3	22.49	89	254.29	1.6	0.9	-3.31
1259	1	13	1	3	3	2	0	2	0	3	13	38.1	77	84.29	17.29	0.21	0.16
1260	1	13	1	0	1	1	0	1	1	2	6	18.96	83	81.43	12.69	0.4	1.82
1261	1	13	1	1	0	1	0	1	0	0	3	18.08	79	21.71	5.87	0.4	-6.83
1262	1	13	2	1	2	0	0	1	0	1	5	19.53	77	75.71	15.75	0.48	-4.98
1263	1	13	2	0	2	0	0	1	0	0	3	20.56	87	30	5.07	0.93	-1.61
1264	1	13	1	1	0	0	0	1	0	2	4	24.89	56	69.29	8.75	1.5	-0.86
1265	1	13	1	1	2	0	0	1	0	0	4	16.14	72	7.57	15.82	3.21	-5.99
1266	0	14	1	0	0	0	0	0	0	0	0	13.52	90	0	0	0	3.9
1267	0	14	1	3	2	1	0	3	0	3	12	22.25	25	15.71	16	6	0.89
1268	0	14	1	0	0	0	0	0	0	0	0	17.66	78	224.29	11.14	0	4.71
1269	0	14	1	0	3	0	0	1	0	1	5	46.47	89	113.57	11	5.71	4.65
1270	0	14	1	0	1	0	0	1	0	1	3	24.91	90	30.71	13	2.29	-0.5
1271	0	14	1	1	0	0	0	0	0	0	1	18.81	70	29.14	13.17	1.17	-4.77
1272	0	14	1	3	3	1	0	2	0	3	12	27.47	87	11.43	19.17	1.67	-1.23
1273	0	14	1	1	0	0	0	0	0	1	2	18.26	89	1.71	5.26	0.12	-1.32
1274	0	14	1	2	2	1	0	2	0	3	10	21.55	63	62.86	22	0.14	2.35
1275	0	14	1	0	0	0	0	0	0	0	0	27.08	90	30	7	0	-0.18
1276	0	14	2	0	0	0	0	1	1	1	3	20.7	89	118.57	6.79	0.29	-1.63
1277	0	14	2	0	1	0	0	0	0	0	1	21.01	88	270	8.29	0.36	-4.5
1278	0	14	2	0	0	0	0	0	0	0	0	17.34	90	60	8	0.76	-0.76
1279	0	14	2	0	0	0	0	1	0	0	1	23.31	85	177.14	9.14	0.57	2.68
1280	0	14	2	0	1	0	0	0	0	0	1	18.56	90	300	24	0	1.24
1281	0	14	2	0	0	2	0	0	0	0	2	25.42	90	188.57	4.29	6	-1.32
1282	0	14	2	0	0	1	0	0	0	0	1	22.89	90	171.43	2.67	0.29	2.44
1283	0	14	2	0	1	0	0	1	1	0	3	22.37	90	70	5.1	1.24	-0.23
1284	0	14	2	1	1	0	0	2	0	2	6	17.89	90	58.57	9.71	4.86	-7.67
1285	0	14	2	0	0	1	0	0	0	1	2	21.91	88	47.14	0.5	0.07	0.85
1286	0	14	2	1	0	1	0	0	0	0	2	24.72	90	108.57	8.98	0.29	-0.85
1287	0	14	2	1	0	0	0	1	0	1	3	23.61	80	70.71	9.83	0.57	-0.11
1288	0	14	1	0	0	2	0	1	0	3	6	30.13	27	15.71	10.73	11.33	-5.88
1289	0	14	1	2	3	0	0	2	0	3	10	21.8	41	65	5.71	0	-0.32
1290	0	14	1	0	1	0	0	0	0	0	1	19.72	85	74.29	8.74	1.36	-2.1
1291	0	14	1	0	1	0	0	0	0	2	3	18.37	77	133.43	10.52	0.29	0.98
1292	0	14	1	0	1	0	0	1	0	0	2	21.32	75	181.43	7.43	0.43	-1.99
1293	0	14	1	1	3	2	0	1	0	3	10	21.96	58	137.14	13.67	0.14	-0.64
1294	0	14	1	2	1	2	0	2	0	3	10	25.64	59	101.43	13.4	0	-1.61
1295	0	14	1	1	1	0	0	0	0	0	2	23.18	90	88.57	12.29	0.86	4.45
1296	0	14	1	1	0	0	0	0	0	1	2	22.72	88	88.57	6.26	0.75	1.06
1297	0	14	1	0	0	0	0	1	0	1	2	23.39	73	77.14	10.14	0.1	0.35
1298	0	14	1	2	2	0	0	1	0	3	8	17.19	77	74.29	11.71	1.14	0.28
1299	0	14	1	1	0	0	0	1	0	2	4	14.52	73	64.29	8.17	0.4	2.97
1300	0	14	1	0	0	0	0	1	0	1	2	20.05	87	34.29	10.33	0.43	-0.99
1301	0	14	1	1	1	1	0	1	0	1	5	23.53	79	31.43	18.48	0.45	-1.2
1302	0	14	1	0	0	0	0	1	0	0	1	19.88	86	13.57	1.5	0.36	-0.53
1303	0	14	1	0	0	0	0	0	0	0	0	23.19	90	158.57	11.45	0.29	3.62
1304	0	14	1	0	0	0	0	1	0	1	2	19.59	75	156.43	14.52	0.57	1.59
1305	0	14	1	0	0	0	0	1	0	0	1	17.72	80	142.86	6.43	3.48	5.28
1306	0	14	1	0	0	0	0	0	0	0	0	29.22	90	130.71	7.62	1	2.23
1307	0	14	1	3	0	1	0	0	0	2	6	17.31	76	96.43	9.48	0	-0.74
1308	0	14	1	0	0	0	0	0	0	0	0	16.11	90	90.71	11	0.12	2.35
1309	0	14	1	0	0	0	0	0	0	2	2	16.28	84	50	9.95	1.57	2.69
1310	0	14	1	1	0	0	0	0	0	2	3	21.34	90	38.57	5.87	0.5	-0.44
1311	0	14	1	0	1	1	0	0	0	0	2	29.3	90	27.86	21.43	1	4.11
1312	0	14	1	1	0	0	0	1	0	2	4	22.37	90	19.29	8.07	1	-0.6
1313	0	14	1	1	0	1	0	1	0	2	5	17.03	64	13.57	8.94	0.86	1.24
1314	0	14	1	2	1	0	0	2	0	3	8	20.53	55	82.86	7.67	5.36	0.03
1315	0	14	1	1	1	0	0	1	0	2	5	16.3	69	137.86	9.74	6.07	0.21
1316	0	14	1	0	0	0	0	1	0	1	2	17.1	84	24.29	1	5.5	-3.81
1317	0	14	1	1	0	1	0	1	0	1	4	17.95	82	257.86	8.55	0.19	2.3
1318	0	14	1	1	0	1	0	1	0	1	4	19.52	72	188.71	4.85	0.29	0.29
1319	0	14	1	2	3	1	0	1	0	2	9	20.15	84	154.29	14.33	2.57	-0.48
1320	0	14	1	1	0	0	0	0	0	3	4	22.05	63	115	10.31	3.19	0.16
1321	0	14	1	0	0	1	0	0	0	0	1	17.96	90	112.86	10.98	0.14	-0.28
1322	0	14	1	0	0	0	0	0	0	0	0	17.65	90	100	13.83	0	4.63
1323	0	14	1	0	0	2	0	1	0	2	5	19.56	84	90.71	8.74	0.01	-2.79
1324	0	14	1	0	2	1	0	0	1	0	4	22.27	85	53.29	12.25	0.43	0.85
1325	0	14	1	0	0	0	0	1	0	2	3	18.06	90	51.43	5.81	0.14	5.09
1326	0	14	1	2	3	0	0	1	0	1	7	17.27	83	48.57	8.75	0.76	-0.56
1327	0	14	1	0	0	1	0	0	0	3	4	17.63	86	17.14	10.26	0.31	1.51
1328	0	14	1	1	0	0	0	2	0	3	6	18.81	64	118.57	1.98	0.67	2.46
1329	0	14	1	0	0	1	0	1	0	1	3	21.22	90	60	8.06	0.21	1.57
1330	0	14	1	1	1	1	0	0	0	2	5	16.53	90	154.29	10.71	8.83	-1.8
1331	0	14	1	0	1	0	0	0	0	0	1	20.55	90	87.14	16	0.29	1.81
1332	0	14	1	0	0	1	0	0	0	0	1	18.36	86	82.14	5.77	0.21	5.4
1333	0	14	1	1	0	0	0	1	0	1	3	15.19	90	51	11.67	0.05	-1.74
1334	0	14	1	0	0	0	0	0	0	0	0	21.91	90	45	0.79	0.36	-2.57
1335	0	14	1	0	0	1	0	0	0	1	2	20.55	90	22.86	1.1	3	-1.36
1336	0	14	2	1	0	0	0	1	0	2	4	20.34	83	161.43	11.79	0.48	0.99
1337	0	14	2	1	2	0	0	1	0	3	7	22.58	55	151.43	8.07	1.12	-0.54
1338	0	14	2	0	0	0	0	0	0	3	3	27.96	38	85.71	11	2.5	4.84
1339	0	14	2	1	1	1	0	1	0	1	5	21.09	83	55	19.81	1.31	-0.02
1340	0	14	2	1	1	0	0	1	0	1	4	25.55	85	50	8.23	0.2	-1.14
1341	0	14	2	1	1	0	0	0	0	2	4	17.82	88	42.86	10.93	0.52	0.94
1342	0	14	2	1	1	2	0	1	0	2	7	18.82	90	448.57	12.79	3.5	3.61
1343	0	14	2	3	3	1	0	3	0	3	13	28.47	60	294.29	13.55	0.71	-5.96
1344	0	14	2	1	1	1	0	1	0	2	6	17.71	57	262.14	12.92	1.43	-2.79
1345	0	14	2	1	0	0	0	1	0	1	3	28.36	74	121.43	6.52	0.24	1.29
1346	0	14	2	1	1	2	0	1	0	3	8	20.52	86	88.57	13.55	0	2.47
1347	0	14	2	1	2	0	0	1	0	2	6	19.14	87	76.43	7.74	1.14	0.86
1348	0	14	2	1	2	0	0	1	0	1	5	18.87	82	25.43	2.64	0.83	2.55
1349	0	14	2	1	0	0	0	1	0	1	3	18.73	78	0	12.83	0.46	-3.15
1350	0	14	2	0	0	0	0	1	0	0	1	16.51	90	204.29	15	0.86	-1.36
1351	0	14	2	1	0	1	0	1	0	2	5	17.44	86	155.71	10.67	0.64	2.09
1352	0	14	2	1	1	0	0	1	0	2	5	29.68	76	121.43	7.88	1.62	-5.98
1353	0	14	2	1	2	0	0	1	0	1	5	22.86	75	111.43	9.02	0.36	1.18
1354	0	14	2	0	0	0	0	1	0	0	1	17.11	90	100	4.32	1.71	3.25
1355	0	14	2	1	1	0	0	2	0	2	6	21.5	74	87.14	8.38	3.14	-2.81
1356	0	14	2	2	1	0	0	2	0	2	7	28.63	67	53.57	0.26	4.95	-2.16
1357	0	14	2	2	2	0	0	1	0	3	8	26.78	79	40	5.24	1.14	-1.84
1358	0	14	2	1	0	1	0	1	0	1	4	19.13	90	26.43	9.68	1.29	-2.36
1359	0	14	2	1	0	0	0	1	0	1	3	22.73	74	25.71	5.12	0.86	4.2
1360	0	14	1	1	1	0	0	0	0	1	3	20.48	47	30	11.63	1.17	3.66
1361	0	14	1	0	1	0	0	0	0	0	1	19.57	37	25.71	17	1.14	4.79
1362	0	14	1	1	1	1	0	1	0	1	5	20.99	77	85.71	10.08	0.86	0.08
1363	0	14	1	0	0	0	0	0	0	0	0	21.99	73	61.43	3.75	0	-3.32
1364	0	14	1	1	2	2	0	1	0	3	9	22.14	45	24.29	15.02	0	-2.6
1365	0	14	1	1	0	0	0	1	0	0	2	20.55	76	153.57	9.86	0.86	4.72
1366	0	14	1	1	1	1	0	1	0	2	6	21.05	87	37.14	8.5	0	2.37
1367	0	14	1	0	0	1	0	1	0	0	2	19.39	90	147.86	10.72	0.57	1.03
1368	0	14	1	0	0	1	0	0	0	2	3	21.99	90	118.57	12.36	0.75	-0.07
1369	0	14	1	1	0	0	0	1	0	1	3	20.78	77	117.14	5.19	8.07	-0.05
1370	0	14	1	2	3	0	0	2	0	3	10	21.62	71	92.14	7.67	0.54	2.91
1371	0	14	1	0	0	0	0	0	0	0	0	29.9	78	48.57	6.61	0.57	1.63
1372	0	14	1	2	0	2	0	1	0	0	5	22.72	82	37.86	13.08	0.93	15.81
1373	0	14	1	0	0	0	0	0	0	0	0	23.86	90	90	8.79	0.43	4.47
1374	0	14	2	2	3	0	0	1	0	1	7	29.07	63	150	7.31	0.19	1.15
1375	0	14	2	0	0	0	0	1	0	1	2	17.35	86	101.43	16.14	0.19	-3.45
1376	0	14	2	2	3	0	0	1	0	1	7	18.96	90	287.14	11	0.71	4.19
1377	0	14	2	1	0	1	0	1	0	2	5	21.66	90	126.43	6.69	0.29	6.38
1378	0	14	2	0	0	0	0	0	0	2	2	18.28	74	115.71	5.98	1.71	1.36
1379	0	14	2	2	1	0	0	2	0	1	6	17.05	83	68.57	9.14	0.57	-2.2
1380	0	14	2	1	1	0	0	1	0	1	4	20.76	63	140	4.44	1.71	0.04
1381	0	14	2	0	3	0	0	0	0	0	3	19.82	90	137.14	17	0.86	2.52
1382	0	14	2	1	0	1	0	1	0	2	5	19.76	83	59.57	6.53	0.14	-0.78
1383	0	14	2	2	2	0	0	0	0	2	6	18.82	65	57.14	6.79	5.1	-0.95
1384	0	14	2	1	2	1	0	1	0	2	7	19.72	83	55.71	6.81	5	-6.46
1385	0	14	2	1	1	0	0	1	0	1	4	30.39	84	51.43	6.9	1.93	-3.72
1386	0	14	2	0	0	0	0	0	0	0	0	21.56	90	8.57	0	14	-3.38
1387	0	14	1	1	0	0	0	1	0	2	4	15.79	77	85	5.83	0.43	-5.69
1388	0	14	2	3	3	1	0	2	1	3	13	27.06	31	55.71	13.21	0	-2.58
1389	0	14	2	0	0	0	0	1	0	2	3	18.51	90	15	6.54	0	-0.56
1390	0	14	2	1	2	2	0	1	0	2	8	14.69	79	12.86	7.71	0.19	2.94
1391	0	14	1	1	0	3	0	1	0	2	7	16.34	88	121.43	7	5	3.41
1392	0	14	1	0	0	0	0	0	0	0	0	19.37	89	37.14	13.5	0.14	1.43
1393	0	14	1	0	0	0	0	0	0	1	1	18.98	62	86.43	10.71	3	1.63
1394	0	14	1	1	0	0	0	1	0	3	5	19.36	76	18.57	16	1.71	2.59
1395	0	14	1	2	1	0	0	0	0	3	6	18.07	56	105.71	13.4	1.93	0.66
1396	0	14	2	0	0	0	0	0	0	0	0	32.87	90	5.71	0	0	-0.45
1397	0	14	1	1	2	0	0	1	0	1	5	24.38	69	207.14	10.71	0.29	2.72
1398	0	14	1	0	1	0	0	0	0	1	2	24.24	88	187.86	13.83	0.83	2.04
1399	0	14	1	1	1	0	0	2	0	3	7	30.85	34	997.14	12.43	4.67	-0.86
1400	0	14	2	0	0	0	0	1	0	1	2	19.55	90	224.29	1.36	8.93	1.95
1401	0	14	2	1	0	0	0	0	0	1	2	23.59	85	131.43	15	0.5	0.93
1402	0	14	2	0	0	0	0	0	0	0	0	17.29	89	111.43	10.43	2	2.32
1403	0	14	2	0	0	0	0	0	0	0	0	24.56	85	88.57	11	0.43	5.3
1404	0	14	2	0	0	1	0	1	0	1	3	19.89	79	87.14	12.52	0	0.62
1405	0	14	1	0	2	2	0	0	0	3	7	20.06	47	8.57	7.14	0	4.88
1406	0	14	1	0	1	0	0	1	0	1	3	24.74	86	223.57	5.14	0.14	-0.59
1407	0	14	1	1	0	1	0	1	0	1	4	20.02	84	135	10.64	0.29	3.56
1408	0	14	1	0	0	1	0	1	0	1	3	18.39	84	115.14	9.07	0.43	-0.4
1409	0	14	1	0	1	1	0	1	0	1	4	19.6	80	77.86	8.93	0.9	1.78
1410	0	14	1	1	3	0	0	1	0	2	7	28.09	65	67.86	12.29	0.2	-1.61
1411	0	14	1	1	1	1	0	1	0	2	6	17.95	81	63.57	9.46	0.57	8.06
1412	0	14	1	0	0	0	0	0	0	1	1	16.65	90	294.29	11.9	2.95	-0.39
1413	0	14	1	2	0	1	0	1	0	1	5	17.39	68	204.29	15	0.86	-1.25
1414	0	14	1	0	1	1	0	0	0	0	2	18.34	90	75.71	7.5	0.5	4.98
1415	0	14	1	0	0	0	0	0	0	0	0	16.16	82	61.43	5.11	3	3.13
1416	0	14	1	1	1	0	0	1	0	0	3	19.38	86	32.86	7.71	0.31	6.86
1417	0	14	1	0	0	0	0	0	0	0	0	15.13	89	25.71	1	3.14	-0.71
1418	0	14	1	1	0	0	0	1	0	1	3	22.86	90	172.43	7.71	1	3.97
1419	0	14	1	3	3	0	0	1	0	0	7	20.79	90	135.71	5.52	0.57	-1.24
1420	0	14	1	0	1	1	0	1	0	0	3	24.67	90	134.29	8.31	0.29	2.67
1421	0	14	1	1	2	0	0	1	0	2	6	24.92	90	77.86	10.21	0.43	1.56
1422	0	14	1	1	0	0	0	0	0	1	2	20.31	90	60	11.05	2.02	2.47
1423	0	14	1	2	2	0	0	1	0	2	7	20.42	82	45	10.4	1.33	3.84
1424	0	14	1	0	0	1	0	0	0	0	1	18.18	90	42.86	4.79	1.29	-0.48
1425	0	14	1	0	1	0	0	1	0	2	4	17.1	90	17.86	7.57	1.05	0.85
1426	0	14	1	0	0	0	0	1	0	1	2	16.65	88	10.71	4.7	0.43	3.61
1427	0	14	1	1	0	0	0	1	0	3	5	24.81	50	104.29	4.43	0.74	-1.26
1428	0	14	1	1	0	0	0	1	0	1	3	25.34	72	251.43	11.29	0.57	2.17
1429	0	14	2	0	0	0	0	0	0	0	0	23.49	90	375.71	5.87	4	4.43
1430	0	14	2	1	0	1	0	1	0	2	5	23.98	57	114.29	6.5	1.29	1.94
1431	0	14	2	0	1	0	0	1	0	1	3	18.21	89	112.14	13.8	0.21	-1.3
1432	0	14	2	0	0	0	0	0	0	3	3	15.91	63	51.14	8.57	6	-0.22
1433	0	14	2	0	0	0	0	1	0	2	3	26.73	89	128.57	12.6	1.6	1.56
1434	0	14	2	1	0	1	0	0	0	1	3	17.3	89	157.14	7.74	0	2.13
1435	0	14	2	1	3	0	0	1	0	1	6	23.64	74	111.43	6.57	0	3.34
1436	0	14	2	1	0	0	0	1	0	2	4	17.84	63	71.43	14.81	0.14	0.18
1437	0	14	2	0	0	0	0	0	0	1	1	23.49	90	54.29	7.17	0.71	-2.19
1438	0	14	2	1	0	0	0	1	0	1	3	19.09	87	32.86	5.57	0.14	3.95
1439	0	14	2	1	1	0	0	1	0	3	6	21.1	57	28.57	10.38	1.07	1.82
1440	0	14	2	0	0	0	0	1	0	1	2	18.52	84	101.43	10.17	2.48	2.11
1441	0	14	2	1	2	0	0	1	0	2	6	14.6	83	50	8.23	0.19	0.59
1442	0	14	2	1	0	1	0	1	0	2	5	19.72	86	24.29	6.68	0.21	0.87
1443	0	14	2	1	1	0	0	1	0	2	5	18.3	81	68.57	12.02	3.38	2.31
1444	0	14	2	0	1	0	0	1	0	3	5	20.79	89	17.14	14.14	5	1.14
1445	0	14	1	0	3	0	0	2	0	2	7	21.06	41	120.71	11.1	0	-2.06
1446	0	14	1	0	0	0	0	0	0	0	0	18.17	90	155.71	5.98	1.31	7.73
1447	0	14	1	1	3	0	0	1	0	0	5	26.42	90	150	15.17	6.07	-0.68
1448	0	14	1	1	1	0	0	1	0	2	5	23.89	80	103.57	10.76	0.55	2.28
1449	0	14	1	1	1	1	0	1	0	2	6	15.62	77	82.86	8.6	8.14	2.69
1450	0	14	1	0	0	0	0	1	0	0	1	16.9	90	128.57	7.01	2.5	2.5
1451	0	14	1	0	0	0	0	0	0	0	0	29.08	90	60	13.14	0.57	-0.65
1452	0	14	1	1	1	0	0	1	0	3	6	21.44	50	57.14	12.55	1.12	4.53
1453	0	14	1	0	1	1	0	0	0	0	2	17.2	81	234.29	21.24	2.14	5.85
1454	0	14	1	1	0	0	0	0	0	1	2	17.88	74	91.43	7.9	0.86	2.17
1455	0	14	1	1	0	0	0	1	0	1	3	20.48	79	91.43	7.57	1.29	5.77
1456	0	14	1	1	1	1	0	1	0	2	6	30.06	79	87	6.37	0.39	-4.44
1457	0	14	1	2	2	0	0	2	0	1	7	19.08	84	75	8.55	0.71	3.74
1458	0	14	2	1	1	0	0	1	0	1	4	17.26	89	122.43	5.69	0.43	0.92
1459	0	14	2	0	0	0	0	0	0	0	0	27.71	90	274	20.29	0.79	-2.41
1460	0	14	2	1	1	0	0	1	0	2	5	25.12	68	138.57	7	0.1	1.96
1461	0	14	2	1	0	0	0	1	0	3	5	20.83	77	97.14	6.04	0.86	8.05
1462	0	14	2	0	0	0	0	0	0	0	0	16.72	90	87.14	9.5	0.43	-3.03
1463	0	14	2	1	2	0	0	0	0	1	4	17.49	89	57.14	7.07	0.42	5.48
1464	0	14	2	0	0	0	0	0	0	2	2	20.04	90	117.57	6.94	0.19	6.02
1465	0	14	2	1	1	0	0	1	0	2	5	20.89	77	51.14	1.43	1.57	0.34
1466	0	14	2	2	0	1	0	1	0	3	7	18.4	83	219.43	9.21	2.29	3.79
1467	0	14	2	1	0	0	0	0	0	0	1	17.66	90	64.29	10.36	0.29	3.77
1468	0	14	1	2	1	1	0	1	0	3	8	19.26	81	108.57	9	0.32	1.42
1469	0	14	1	1	1	0	0	1	0	0	3	27.36	84	77.71	7.86	0.38	1.42
1470	0	14	2	1	2	0	0	1	0	1	5	29.46	90	257.14	10.6	2	-2.31
1471	0	14	2	0	0	0	0	0	0	0	0	25.28	90	109.29	10.89	0.71	2.36
1472	0	14	2	0	0	0	0	0	0	0	0	16.73	85	62.86	20.02	1.4	-2.66
1473	0	14	2	0	0	0	0	0	0	0	0	23.37	70	2.29	0	0	-3.86
1474	0	14	1	2	3	1	0	1	0	3	10	21.33	36	37.43	16.81	2.05	3.56
1475	0	14	1	1	1	0	0	1	0	2	5	14.88	90	236.43	9.36	1.64	1.27
1476	0	14	1	0	0	3	0	0	0	2	5	19.72	87	218.14	8.8	12	1.06
1477	0	14	1	0	1	0	0	1	0	2	4	27.47	75	120	9.79	2	0.01
1478	0	14	1	1	0	0	0	1	0	2	4	20.25	85	45	8.64	2.05	-4.88
1479	0	14	1	2	3	2	0	3	3	3	16	24.12	19	28.57	10.76	0.43	4.61
1480	0	14	1	1	2	0	0	1	0	1	5	21.3	88	355.71	11.38	5.71	-1.56
1481	0	14	1	1	1	0	0	2	0	2	6	19.94	81	341.43	9.86	1.55	-4.03
1482	0	14	1	1	1	1	0	1	0	3	7	19.12	84	112.14	10.74	0.48	-4.94
1483	0	14	1	1	1	1	0	1	0	3	7	23.18	42	39.29	8.36	0.29	2.44
1484	0	14	1	0	1	0	0	1	0	3	5	23.94	82	408.57	17.74	2.86	1.21
1485	0	14	1	1	1	0	0	1	0	1	4	16.82	90	174.29	10.75	8.88	-4.69
1486	0	14	1	0	0	1	0	0	0	0	1	19.05	86	130	14.17	1.62	3.83
1487	0	14	2	3	3	0	0	3	0	3	12	24.46	40	108.57	12.21	0	-1.34
1488	0	14	2	1	1	0	0	1	0	2	5	20.82	84	78	8.56	1.93	-0.89
1489	0	14	2	0	1	0	0	1	0	1	3	14.04	89	65.71	8.21	3	1.75
1490	0	14	2	0	2	0	0	1	0	2	5	21.66	87	232.86	9	0.21	8.34
1491	0	14	2	1	3	0	0	1	0	1	6	21.8	76	58.57	6.31	2.43	-7.78
1492	0	14	1	2	0	1	0	1	0	2	6	26.64	90	292.14	10.33	0	3.97
1493	0	14	1	1	1	0	0	1	0	3	6	20.93	70	73.43	9	5.11	3.57
1494	0	14	1	2	0	0	0	0	0	2	4	25.95	88	132.86	8.93	0.98	0.81
1495	0	14	1	1	1	0	0	0	0	0	2	16.53	84	92.86	8.83	1	2.16
1496	0	14	1	1	1	0	0	1	0	3	6	21.95	26	648.57	8.81	2.5	1.46
1497	0	14	1	0	0	0	0	0	0	0	0	20.43	90	122.14	17	0.38	1.15
1498	0	14	1	1	1	0	0	1	0	3	6	18.82	75	86.43	8.21	0	-0.35
1499	0	14	1	1	0	0	0	2	0	1	4	19.72	75	135.71	9.42	0.02	-1.39
1500	0	14	1	0	0	1	0	1	2	1	5	17.51	73	72.86	8.96	0.43	-1.41
1501	0	14	1	1	2	0	0	2	0	2	7	19.46	51	394.86	12.1	2	-40.47
1502	0	14	1	0	0	0	0	0	0	1	1	18.14	82	96.43	8.98	6.05	-5.32
1503	0	14	1	0	0	1	0	0	0	0	1	17.92	90	81.43	11.79	1.21	-0.56
1504	0	14	2	1	1	0	0	1	0	0	3	25.64	86	62.86	11.1	1.31	3.05
1505	0	14	2	1	1	0	0	1	0	2	5	17.37	65	80.71	9.29	1.29	1.52
1506	0	14	2	0	0	0	0	0	0	0	0	24.26	90	220	11.31	0.29	0.45
1507	0	14	2	0	0	0	0	0	0	1	1	22.04	90	68.57	6.81	0.21	1.16
1508	0	14	2	2	1	0	0	1	0	2	6	18.82	51	71.43	6.12	0.32	-2.24
1509	0	14	2	1	1	0	0	1	0	1	4	17.2	73	78.57	8.26	4	-3.86
1510	0	14	2	0	1	1	0	1	0	2	5	22.07	74	7.71	0.71	1.3	-2.12
1511	0	14	2	3	2	1	0	1	0	3	10	19.88	58	60	10.64	3.07	-1.84
1512	0	14	2	1	2	1	0	1	0	2	7	21.78	86	55.86	1.36	3.07	-1.22
1513	0	14	2	1	1	0	0	1	0	1	4	23.94	77	41.43	7.01	1.23	-4.25
1514	0	14	2	1	2	0	0	3	1	2	9	19.88	85	19.57	0.21	2.21	-1.9
1515	0	14	2	0	0	0	0	0	0	0	0	24.56	90	21.43	0	0	-6.9
1516	0	14	2	0	1	0	0	1	0	2	4	16.44	89	8.57	7.5	3.33	-3.39
1517	0	14	2	0	0	0	0	1	0	2	3	22.64	60	178.43	11.06	0.38	-0.48
1518	0	14	2	0	1	0	0	1	0	1	3	18.92	89	105.57	7.86	1.57	3.09
1519	0	14	2	1	0	1	0	0	0	3	5	16.53	88	65	7.46	1.71	0.7
1520	0	14	1	1	1	0	0	0	0	1	3	17.02	79	42.86	7.62	0.9	0.55
1521	0	14	1	1	0	0	0	0	0	2	3	19.71	90	874.29	0.71	9.86	-6.54
1522	0	14	1	1	0	0	0	0	0	1	2	17.06	89	114.29	11.86	2.57	4.85
1523	0	14	1	1	0	0	0	1	0	0	2	20.57	87	85	7.36	0.07	0.8
1524	0	14	1	0	1	0	0	0	0	1	2	17.79	90	55.71	7.49	0.26	2.95
1525	0	14	2	0	1	0	0	1	0	0	2	16.85	90	31.43	1.17	3.57	-3.3
1526	0	14	2	1	1	0	0	1	0	2	5	20.63	83	2.14	5.14	0	-0.65
1527	0	14	2	1	1	1	0	0	0	0	3	18.59	88	161.29	9.37	4.26	3.35
1528	0	14	2	1	1	0	0	0	0	1	3	21.72	88	120.86	2.17	0.21	-0.11
1529	0	14	2	1	1	1	0	1	0	1	5	18.91	86	78.57	7.14	0.6	2.58
1530	0	14	2	0	0	0	0	1	0	1	2	18.04	90	0	1.6	2.5	-5.86
1531	0	14	1	0	0	0	0	1	0	1	2	27.84	90	96.43	12.29	0.21	2.35
1532	0	14	2	0	2	0	0	2	0	1	5	18.49	54	44.29	8.06	0.43	-5.46
1533	0	14	2	0	0	1	0	0	0	0	1	20.94	90	26.43	8.14	0.86	-5.27
1534	0	14	2	1	0	1	0	1	0	3	6	15.19	82	78.57	10.26	1.5	3.35
1535	0	14	2	1	1	1	0	1	0	2	6	23.36	90	40	15.17	0	-1.66
1536	0	14	2	1	0	0	0	1	0	2	4	19.96	81	303.57	5.62	0.38	3.82
1537	0	14	2	0	1	0	0	0	0	1	2	19.59	65	225.71	6.5	0.71	3.19
1538	0	14	2	0	0	0	0	1	0	1	2	22.49	89	141.43	9.45	0.86	1.21
1539	0	14	2	0	0	0	0	1	0	2	3	18.27	90	130	7.31	2.14	-5.26
1540	0	14	2	0	0	0	0	0	0	1	1	19.3	90	120	10.39	2.1	4.09
1541	0	14	2	1	1	0	0	1	0	2	5	18.4	67	100	12.31	10.14	-3.35
1542	0	14	2	0	0	0	0	1	0	0	1	24.46	90	91.43	14.79	0.38	3.62
1543	0	14	2	1	0	0	0	1	0	1	3	19.33	90	75.71	11	1	0.9
1544	0	14	2	0	0	1	0	0	0	1	2	31.46	90	43.57	9	1	3.26
1545	0	14	2	0	0	0	0	1	0	2	3	20.34	90	17.14	0	0.71	-1.15
1546	0	14	2	0	0	2	0	0	0	0	2	17.4	44	7.14	17.76	0.14	-1.64
1547	0	14	2	0	0	0	0	0	0	0	0	20.83	80	45.71	8.88	0.1	1.82
1548	0	14	2	0	0	0	0	1	0	1	2	26.08	90	138.57	11.33	0.5	0
1549	0	14	2	1	2	0	0	2	0	2	7	22.16	50	0	8.81	0.57	2.61
1550	0	14	1	0	1	0	0	0	0	1	2	15.09	86	34.29	7.17	0.5	-0.22
1551	0	14	1	2	2	1	0	1	0	3	9	21.71	57	470	7.64	0.76	-6.16
1552	0	14	1	1	0	0	0	1	0	1	3	19.9	87	62.86	8.29	0.48	-5.22
1553	0	14	1	1	1	0	0	1	0	1	4	21.2	52	75	13.14	0.5	-1.39
1554	0	14	1	0	1	0	0	1	0	1	3	19.29	53	123.57	9.29	2.81	6.14
1555	0	14	1	2	1	0	0	1	0	3	7	19.59	56	89.29	11.89	0.54	2.17
1556	0	14	1	2	1	1	0	1	0	2	7	17.78	53	45.71	10.86	0	-4.79
1557	0	14	1	2	2	2	0	2	0	3	11	26.23	35	7.14	15.48	0.5	0.17
1558	0	14	1	1	2	2	0	1	0	3	9	24.73	57	26.43	12.93	0.76	0.64
1559	0	14	1	0	2	0	0	0	0	1	3	37.2	90	78.57	6.69	0.36	-3.61
1560	0	14	1	0	0	2	0	0	0	0	2	17.06	74	171.43	7.83	0.43	4.98
1561	0	14	1	1	0	0	0	0	0	2	3	22.89	77	152.14	11.45	0.17	2.04
1562	0	14	1	1	2	0	0	1	0	2	6	19.92	79	147.86	14.67	0.43	2.99
1563	0	14	1	0	0	0	0	0	0	0	0	24.86	90	124.29	12.69	1.29	-1.92
1564	0	14	1	1	1	0	0	0	0	2	4	34.77	72	120	20	2	-0.44
1565	0	14	1	0	0	0	0	0	0	2	2	18.21	80	115.71	13.43	0.36	8.16
1566	0	14	1	1	1	0	0	0	0	0	2	19.47	63	108	10.26	0.29	0.98
1567	0	14	1	1	0	2	0	0	0	3	6	18.49	80	100	11.93	0	3.66
1568	0	14	1	0	2	0	0	0	0	0	2	19.96	90	94.29	11.19	0	0.54
1569	0	14	1	2	1	1	0	2	0	2	8	31.74	90	90	14.83	0.64	1.25
1570	0	14	1	1	0	0	0	0	0	2	3	17.01	82	89.29	10.21	1.5	3.35
1571	0	14	1	0	0	0	0	0	0	0	0	17.87	90	87.14	18.25	0	0.87
1572	0	14	1	1	0	0	0	0	0	2	3	16.47	85	78.57	9.14	3.17	-5.03
1573	0	14	1	1	1	0	0	1	0	1	4	21.08	84	70	13.79	0.52	0.37
1574	0	14	1	0	0	0	0	0	0	0	0	23.41	90	68.57	15	0.21	-0.69
1575	0	14	1	1	2	0	0	2	0	2	7	19.84	63	62.86	9.79	1.55	1.53
1576	0	14	1	0	0	0	0	0	0	2	2	27.14	85	62.86	13.17	1.33	2.53
1577	0	14	1	0	0	1	0	0	0	0	1	21.3	88	62.14	11.58	0	-0.3
1578	0	14	1	1	1	0	0	1	1	2	6	19.23	70	62.14	8.79	0.06	-0.75
1579	0	14	1	1	0	0	0	1	0	1	3	28.41	90	57.14	12.57	5.86	-1.16
1580	0	14	1	1	0	0	0	1	0	1	3	25.64	80	52.86	6.68	0.21	0.2
1581	0	14	1	2	3	0	0	0	2	3	10	21.8	71	32.14	6.13	1.14	0.93
1582	0	14	1	1	0	1	0	1	0	2	5	15.06	76	28.86	6.33	0.43	1.05
1583	0	14	1	0	1	0	0	1	1	1	4	15.59	85	25	9.64	0.05	2.06
1584	0	14	1	0	0	1	0	1	0	3	5	15.57	90	22.14	13.9	4.35	2.14
1585	0	14	1	1	1	0	0	1	0	2	5	18.61	64	17.14	8.43	0.93	-0.42
1586	0	14	1	0	0	1	0	0	0	0	1	29.63	79	14.29	11.57	0	2.74
1587	0	14	1	0	1	1	0	1	0	2	5	27.89	70	12.86	8.71	1.43	1.44
1588	0	14	1	0	0	0	0	1	0	0	1	22.89	90	12	9.92	0.43	1.82
1589	0	14	1	1	0	2	0	1	0	1	5	23.89	89	2.14	10.83	0	1.96
1590	0	14	1	0	1	0	0	1	0	0	2	17.31	35	167.14	11.43	0.05	2.09
1591	0	14	1	0	0	0	0	1	0	3	4	18.65	47	117.14	14.17	4.76	1.41
1592	0	14	1	3	1	1	0	1	0	3	9	23.1	50	32.86	11.17	1.5	0.74
1593	0	14	1	1	1	0	0	1	0	2	5	19.68	68	18.57	11.07	2	-2.12
1594	0	14	1	1	1	0	0	0	0	1	3	20.76	88	225	12.57	1.79	3.25
1595	0	14	1	0	0	1	0	1	0	0	2	28.37	86	151.29	10.52	0.57	0.35
1596	0	14	1	1	0	0	0	1	0	1	3	26.88	90	135	9.26	0.43	0.92
1597	0	14	1	1	0	1	0	0	0	1	3	15.24	83	129.71	13.06	0.71	0.74
1598	0	14	1	2	1	0	0	1	1	3	8	16.69	80	119.29	15.36	3	-3.56
1599	0	14	1	0	0	1	0	1	0	3	5	22.39	86	107	4.75	0.14	-0.46
1600	0	14	1	1	0	0	0	0	0	1	2	29.26	87	72.86	6.95	1.33	2.27
1601	0	14	1	1	0	1	0	0	0	2	4	24.57	70	67.14	13.02	0	0.58
1602	0	14	1	1	3	1	0	1	0	1	7	21.3	66	55.71	12.81	2	1.84
1603	0	14	1	1	3	2	0	1	0	1	8	15.57	81	52.86	12.02	0.62	-1.25
1604	0	14	1	0	1	0	0	1	0	0	2	21.87	85	48	12.12	1.55	-1.09
1605	0	14	1	0	0	0	0	0	0	1	1	24.11	90	32.86	7.19	0	1.37
1606	0	14	1	0	2	0	0	1	0	2	5	27.04	70	5	7.98	0	1.5
1607	0	14	1	0	0	2	0	0	0	0	2	24.86	90	1.43	8.51	0	-0.85
1608	0	14	1	1	0	1	0	1	0	3	6	19.23	45	90.86	9.15	1.24	1.16
1609	0	14	1	1	2	1	0	1	0	1	6	16.33	82	201.43	16.29	2.4	0.44
1610	0	14	1	1	1	2	0	1	0	2	7	29.94	75	752.86	8.5	7.71	-3.98
1611	0	14	1	0	0	0	0	0	0	0	0	18.43	90	381.43	9.81	0	-4.43
1612	0	14	1	1	0	1	0	1	0	3	6	27.78	90	188.57	21.82	0.29	-0.19
1613	0	14	1	1	1	2	0	1	0	2	7	18.72	58	182.86	7.71	0.06	0.32
1614	0	14	1	0	0	0	0	1	0	2	3	19.33	85	141.43	4.95	0	1.53
1615	0	14	1	1	1	1	0	1	0	1	5	19.79	87	103.86	8.71	0.38	-2.58
1616	0	14	1	0	0	1	0	0	0	0	1	16.65	90	77.86	9.24	0.29	3.49
1617	0	14	1	0	1	0	0	1	0	2	4	30.09	86	63.57	9.17	1.88	2.73
1618	0	14	1	0	1	0	0	1	0	1	3	17.36	89	55.71	7.33	1.43	1.89
1619	0	14	1	1	2	0	0	1	0	2	6	21.3	61	45.07	12.36	0.61	1.16
1620	0	14	1	2	3	1	0	1	0	2	9	21.43	90	38.57	11.02	0	2.36
1621	0	14	1	2	0	3	0	0	0	3	8	21.91	85	37.86	13.64	1.26	1.53
1622	0	14	1	1	2	1	0	1	0	1	6	20.34	77	35.71	13.01	0.48	1.24
1623	0	14	1	0	1	1	0	1	0	0	3	24.11	57	30.71	12.19	2.38	-1.26
1624	0	14	1	0	0	1	0	1	0	1	3	16.79	89	25	12.29	1	3.23
1625	0	14	1	0	0	0	0	1	0	1	2	19.49	90	116.29	13.67	0.67	2.96
1626	0	14	1	0	1	0	0	1	0	1	3	22.31	90	42.86	18.79	0.29	2.08
1627	0	14	1	2	3	0	0	1	0	2	8	47.13	87	5.71	7.88	2	-0.61
1628	0	14	2	1	2	0	0	1	0	2	6	27.99	50	40.14	10.46	1	-1.46
1629	0	14	2	1	1	1	0	1	0	3	7	18.37	60	95	8.07	0.5	-0.9
1630	0	14	2	3	0	2	0	1	0	3	9	23.74	67	82.86	10.88	4.33
1631	0	14	2	1	0	0	0	0	0	1	2	19.82	90	78.57	13.36	0.6	1.3
1632	0	14	2	0	0	1	0	1	0	3	5	18.82	90	68.57	17.33	0	3.56
1633	0	14	2	1	1	0	0	1	0	2	5	20.04	84	262.86	7.55	0.48	4.65
1634	0	14	2	1	0	1	0	1	0	2	5	18.5	64	174.29	12.69	1.62	4.75
1635	0	14	2	2	1	0	0	1	0	3	7	31.74	74	173.29	9.11	2.36	3.3
1636	0	14	2	0	0	1	0	0	0	0	1	18.21	88	342.86	12.9	0	1.88
1637	0	14	2	1	0	0	0	0	0	1	2	23.38	80	161.43	10.45	1.14	8.01
1638	0	14	2	1	0	2	0	0	0	2	5	14.37	90	122.14	9.92	0.98	-0.34
1639	0	14	2	1	1	1	0	0	0	2	5	34.11	90	90	11.57	0.86	1.43
1640	0	14	2	1	1	0	0	1	0	1	4	22.04	79	78.57	7.04	0.11	-2.71
1641	0	14	2	0	0	1	0	1	0	1	3	22.23	88	231	13.98	2	4.55
1642	0	14	2	0	0	0	0	0	0	0	0	25.28	90	8.86	10.18	0.64	-1.25
1643	0	14	2	0	0	0	0	1	0	0	1	26.83	56	285	8.96	0.49	0.11
1644	0	14	2	0	1	0	0	0	0	0	1	25.93	45	150	12	0.57	1.66
1645	0	14	2	2	0	0	0	0	0	2	4	17.36	90	157.86	7.14	0	0.35
1646	0	14	2	3	2	0	0	1	0	3	9	23.88	65	180	8.12	1.02	-5.42
1647	0	14	2	0	1	0	0	1	0	1	3	24.22	84	30	0	12.07	-2.36
1648	0	14	2	1	1	0	0	1	0	1	4	20.07	87	27.14	7.62	0.88	-4.04
1649	0	14	2	1	1	0	0	2	0	0	4	26.17	86	338.43	8.29	0.24	0.8
1650	0	14	2	3	3	0	0	1	0	0	7	28.58	68	205.71	9.93	0	4.68
1651	0	14	2	0	0	0	0	0	0	0	0	25.1	82	140	4.79	0	1.85
1652	0	14	2	0	0	0	0	1	0	2	3	32.69	90	102.86	13.21	1.14	4.2
1653	0	14	2	2	1	0	0	1	0	2	6	20.9	71	81.43	8.52	10.57	-0.46
1654	0	14	2	0	0	0	0	1	0	0	1	16.24	88	51.57	4.52	2	-0.85
1655	0	14	2	1	2	0	0	0	0	3	6	18.33	90	44.29	10.05	0.17	3.36
1656	0	14	2	2	2	0	0	1	0	2	7	17.41	82	32.14	9.79	1.86	4.39
1657	0	14	2	0	0	1	0	0	0	0	1	25.71	90	28.57	0	0	0.57
1658	0	14	2	0	0	0	0	0	0	0	0	23.31	90	8.57	6.36	0.64	0.29
1659	0	14	2	1	0	0	0	0	0	0	1	22.48	85	0	9.71	1.43	-4.79
1660	0	14	2	0	1	0	0	0	0	1	2	19.84	72	381	8.78	2.19	-3.19
1661	0	14	2	1	1	0	0	2	0	2	6	21.3	90	195.71	2.07	3.4	-2.72
1662	0	14	2	2	2	0	0	1	0	2	7	22.66	75	43.57	10.1	0.12	2.2
1663	0	14	1	1	0	1	0	0	0	2	4	20.17	55	210.71	10.2	0	5.51
1664	0	14	1	0	0	0	0	0	0	0	0	20.13	90	88.57	5.86	0	-3.86
1665	0	14	1	1	0	1	0	1	0	2	5	19.8	69	67.14	8.75	0.14	-1.07
1666	0	14	1	1	2	0	0	0	0	1	4	20.25	90	44.29	7.02	0.33	1.98
1667	0	14	1	1	2	1	0	2	0	3	9	21.48	77	195.71	9.24	3.93	-2.69
1668	0	14	1	0	0	0	0	1	0	3	4	17.86	82	177.86	11.52	0.48	1.9
1669	0	14	1	0	0	0	0	1	0	0	1	27.18	90	162.86	9.14	0.6	2.52
1670	0	14	1	1	0	3	0	0	0	0	4	19.14	90	138.57	15.08	0.88	-0.48
1671	0	14	1	1	2	0	0	1	0	2	6	15.88	75	118.57	9.68	0.5	4.56
1672	0	14	1	1	1	0	0	1	0	1	4	16.4	88	115.71	10.06	3.43	1.71
1673	0	14	1	2	1	1	0	1	0	3	8	22.29	88	115.71	11.43	3.93	0.29
1674	0	14	1	1	3	0	0	1	0	1	6	24.12	90	108.57	8.31	2.14	5.85
1675	0	14	1	1	0	0	0	1	0	1	3	19.53	84	98.57	8.5	0	5.55
1676	0	14	1	1	1	0	0	0	0	1	3	26.99	90	94.29	9.25	0.33	3.37
1677	0	14	1	0	0	1	0	0	0	0	1	24.57	90	85.71	8.45	0	-0.63
1678	0	14	1	1	2	0	0	1	0	2	6	16.6	89	82.86	9.31	0.83	0.12
1679	0	14	1	1	1	0	0	0	0	0	2	17.6	90	82.14	10.31	0.71	4.04
1680	0	14	1	1	1	1	0	1	0	2	6	28.29	84	81.43	13.93	3.43	6
1681	0	14	1	1	1	0	0	0	0	2	4	19.45	80	79.29	7.9	0.93	4.18
1682	0	14	1	1	2	1	0	1	0	3	8	16.22	88	79	8.58	0.38	2.37
1683	0	14	1	1	2	1	0	1	0	2	7	22.28	76	70	7.14	0.93	3.35
1684	0	14	1	0	1	0	0	1	0	2	4	20.9	74	67.86	7.57	0.14	0.44
1685	0	14	1	0	0	1	0	0	0	2	3	19.27	90	65.71	10.11	2.23	8.21
1686	0	14	1	1	1	0	0	1	0	1	4	17.11	84	62.86	9.69	0.67	1.71
1687	0	14	1	1	1	0	0	1	0	1	4	17.71	90	52.86	9.02	0.26	2.46
1688	0	14	1	0	1	0	0	1	0	1	3	35.11	89	52.14	6.79	0.29	6.33
1689	0	14	1	0	0	0	0	0	0	0	0	19.3	90	50.71	11.42	0.88	-2.03
1690	0	14	1	1	0	1	0	0	0	3	5	18.21	73	48.57	16.45	0.07	3.73
1691	0	14	1	1	2	1	0	0	0	2	6	20.59	80	40.71	9.17	0.33	-0.01
1692	0	14	1	0	0	2	0	0	0	1	3	19.72	67	31.43	9.33	0.43	-2.93
1693	0	14	1	0	1	0	0	1	0	0	2	26.34	88	27.14	8.88	0.83	2.31
1694	0	14	1	1	3	0	0	1	0	1	6	21.41	90	24.29	11.52	0.83	3.78
1695	0	14	1	2	3	0	0	1	0	1	7	20.04	73	22.14	11.21	3.12	-0.58
1696	0	14	1	1	0	1	0	1	0	3	6	23.88	73	20	10.75	1.29	3.51
1697	0	14	1	1	0	0	0	0	0	1	2	21.8	89	18.57	13.1	0.07	0.87
1698	0	14	1	1	0	0	0	0	0	2	3	22	90	4.29	10.36	0	8.53
1699	0	14	1	0	0	0	0	0	0	2	2	24.61	83	4.29	8.14	0.57	1.44
1700	0	14	1	1	0	1	0	0	0	1	3	17.26	90	2.86	7.86	0.07	1.92
1701	0	14	1	1	2	1	0	2	0	3	9	25.16	47	126.43	11.25	6.5	-1.46
1702	0	14	1	1	0	0	0	1	0	2	4	25.56	90	99.29	4.86	2.57	1.1
1703	0	14	1	0	0	0	0	1	0	1	2	31.71	90	215.43	10.24	3.64	-0.94
1704	0	14	1	0	0	0	0	0	0	0	0	23.36	90	198.57	11.14	0.21	-0.16
1705	0	14	1	1	1	0	0	1	0	2	5	22.6	68	190.86	7.53	0.86	0.72
1706	0	14	1	0	1	0	0	0	0	0	1	19.71	90	188.57	6.4	0.86	-1.06
1707	0	14	1	0	1	0	0	1	0	1	3	19.04	89	152.14	5.75	0.19	1.55
1708	0	14	1	2	3	1	0	2	0	3	11	24.84	68	148.57	15.38	5.57	2.74
1709	0	14	1	1	1	1	0	1	0	3	7	24.46	64	127.86	11.38	0.08	-2.39
1710	0	14	1	3	0	0	0	0	0	0	3	19.05	85	126.43	7.13	1.43	2.19
1711	0	14	1	0	0	0	0	0	0	1	1	21.93	90	122.14	11.38	0.14	2.37
1712	0	14	1	0	0	1	0	0	0	1	2	25.52	85	121.43	10.03	0	0.69
1713	0	14	1	2	2	1	0	2	0	1	8	17.46	78	117.86	19.74	1.05	-2.26
1714	0	14	1	0	0	0	0	0	0	1	1	18.37	90	105.71	7.76	0.55	5.03
1715	0	14	1	2	1	0	0	2	2	1	8	25.62	59	92.86	9.64	0.86	-0.12
1716	0	14	1	0	0	0	0	0	0	0	0	17.52	90	36.43	11.77	0.29	1.65
1717	0	14	1	0	0	0	0	0	0	0	0	17.72	90	19.29	7.55	2.43	-1.56
1718	0	14	1	1	2	0	0	1	0	3	7	21.98	76	5.71	5.5	0.76	5.46
1719	0	14	1	1	1	0	0	1	0	2	5	22.88	45	97.14	9.88	0.29	-0.3
1720	0	14	1	0	0	0	0	1	0	3	4	17.59	37	62.14	11.79	1.07	-1.53
1721	0	14	1	1	1	0	0	1	0	1	4	30.42	71	151.43	12.95	3.43	0.7
1722	0	14	1	1	2	0	0	1	0	1	5	22.72	86	688.57	10.79	1.88	-4.67
1723	0	14	1	0	1	1	0	0	0	2	4	17.82	85	295.71	11.98	3.14	2.75
1724	0	14	1	1	2	0	0	1	0	1	5	16.71	87	264.29	12.55	0.6	3.68
1725	0	14	1	0	3	0	0	1	0	0	4	21.44	90	191	16.98	0.07	4.12
1726	0	14	1	0	0	0	0	1	0	1	2	19.37	82	160	10.33	0.5	2.18
1727	0	14	1	0	0	1	0	0	0	3	4	22.53	90	150	14.95	1.36	3.73
1728	0	14	1	1	1	0	0	0	0	1	3	24.8	84	137.14	6.38	2	-0.68
1729	0	14	1	2	2	0	0	2	0	1	7	17.84	77	125.14	11.75	0.07	4.08
1730	0	14	1	0	1	0	0	1	0	1	3	16.46	72	122.86	5.67	0.57	1.81
1731	0	14	1	1	1	0	0	1	0	1	4	15.36	74	120	10.81	0.07	1.09
1732	0	14	1	0	0	0	0	1	0	1	2	20.98	90	112.14	6.64	2.29	2.55
1733	0	14	1	1	0	1	0	1	0	2	5	17.98	82	112.14	10.33	0.36	1.9
1734	0	14	1	1	1	1	0	1	0	2	6	20.81	68	100.71	14.42	1.24	2.11
1735	0	14	1	0	2	0	0	0	0	0	2	20.43	88	100	12.29	4	-1.02
1736	0	14	1	0	0	0	0	0	0	0	0	19.95	90	85.71	9.93	0.93	0.6
1737	0	14	1	1	2	0	0	0	0	1	4	17.12	90	66	6.15	0.07	4.89
1738	0	14	1	0	0	0	0	1	0	1	2	15.06	85	62.14	9.3	0.6	1.44
1739	0	14	1	1	2	0	0	0	0	1	4	20.76	90	58.57	7.81	1.4	4
1740	0	14	1	1	3	1	0	1	0	1	7	22.19	89	57.86	13.27	0.21	2.4
1741	0	14	1	1	0	2	0	1	0	1	5	29.28	80	49.29	14.3	0.33	0
1742	0	14	1	0	0	0	0	1	0	0	1	23.44	81	30	11.79	0.86	-0.22
1743	0	14	1	1	1	0	0	0	0	0	2	24.95	90	25.71	10.36	0.07	3.33
1744	0	14	1	1	1	0	0	1	0	1	4	19.36	90	2.86	9.14	1.57	3.31
1745	0	14	1	0	0	0	0	2	0	3	5	19.59	60	0	9.55	0.29	-0.29
1746	0	14	1	1	0	0	0	0	0	1	2	19.61	90	210.71	11.17	1.1	2.61
1747	0	14	1	0	0	0	0	1	0	2	3	17.98	86	96.43	14.33	3	0.05
1748	0	14	1	1	0	0	0	1	0	1	3	25.85	88	75.71	19.93	1.14	-3.12
1749	0	14	1	1	2	0	0	2	0	1	6	29.3	79	281.43	3.88	2.33	-0.97
1750	0	14	1	0	0	1	0	0	0	0	1	21.45	90	107.14	18.71	1.36	2.26
1751	0	14	1	1	3	1	0	0	0	2	7	16.65	86	94.29	4.26	0.86	-1.2
1752	0	14	1	0	3	0	0	0	0	3	6	16.69	87	70	5.17	0.1	-0.82
1753	0	14	1	0	0	0	0	1	0	3	4	16.58	73	61.43	9.73	0.33	5.73
1754	0	14	1	0	0	0	0	0	0	0	0	28.6	90	60	5.64	4.07	3.01
1755	0	14	1	0	0	0	0	0	0	0	0	17.18	90	44.29	9.6	2.14	-3.13
1756	0	14	1	1	1	0	0	1	0	1	4	17.56	89	44.29	7.55	0.5	2.05
1757	0	14	1	1	1	0	0	0	0	1	3	21.53	90	42.86	6.89	0.93	2.43
1758	0	14	1	0	0	0	0	1	0	1	2	28.1	90	32.86	4.7	0.5	2.43
1759	0	14	1	0	0	0	0	0	0	0	0	18.18	90	126.43	7.27	0.57	1.88
1760	0	14	2	1	1	0	0	1	0	2	5	27.66	78	38.57	22.15	0.4	-0.36
1761	0	14	2	1	0	0	0	1	0	2	4	19.47	86	82.14	16	0	-1.64
1762	0	14	2	0	1	0	0	0	0	0	1	21.48	88	25.71	7.71	8	0.01
1763	0	14	2	1	0	0	0	2	0	2	5	17.36	32	163.57	11.1	1.74	1.41
1764	0	14	2	1	1	0	0	0	0	0	2	22.02	54	64.14	8.48	0.26	4.08
1765	0	14	2	3	0	0	0	1	0	3	7	17.04	69	209.29	9.62	1.57	-6.58
1766	0	14	2	1	2	0	0	1	0	1	5	17.75	84	134.29	7.43	0.29	2.51
1767	0	14	2	0	0	0	0	1	0	1	2	27.55	77	115	6.17	0.24	0.72
1768	0	14	2	0	1	1	0	1	0	0	3	19.27	89	103.57	9.07	0.64	0.56
1769	0	14	2	1	0	0	0	1	0	1	3	20.93	78	83.57	13.17	0.57	0.12
1770	0	14	2	2	3	0	0	1	0	2	8	24.17	78	77.86	8.76	1.71	1.53
1771	0	14	2	0	1	0	0	1	0	2	4	16.54	89	60	12.4	0.43	4.03
1772	0	14	2	1	2	0	0	1	0	2	6	18.49	73	17.14	12.1	1.14	-1.93
1773	0	14	2	0	1	0	0	1	0	3	5	15.43	60	0	13.43	1.29	-0.89
1774	0	14	2	1	1	0	0	0	0	0	2	18.82	89	154.29	12	0	4.49
1775	0	14	2	0	0	0	0	0	0	0	0	22.27	90	125	13.43	2.64	3.38
1776	0	14	2	1	1	0	0	1	0	2	5	23.01	75	107.14	14.68	0.52	2.27
1777	0	14	2	0	0	1	0	0	0	2	3	24.05	79	17.14	13.27	0.51	2.11
1778	0	14	2	2	3	2	0	2	0	3	12	21.47	65	17.14	11.5	0.22	3.25
1779	0	14	2	0	0	0	0	0	0	0	0	20.79	90	2.86	0	0	-6.13
1780	0	14	2	1	0	0	0	0	0	0	1	21.07	90	100	8.67	0.29	5.5
1781	0	14	2	0	1	0	0	1	0	2	4	25.1	72	51.43	10.17	2.67	-3.42
1782	0	14	2	1	0	0	0	1	0	1	3	20	86	282.86	9.17	1.07	-4.99
1783	0	14	2	1	1	0	0	1	0	1	4	17.58	90	27.14	7.57	0.36	-1.54
1784	0	14	2	1	0	0	0	1	0	1	3	18.67	90	420.71	7.14	12	-3.39
1785	0	14	2	0	0	1	0	1	0	0	2	21.72	90	347.14	4.82	0.38	-1.98
1786	0	14	2	0	0	0	0	0	0	0	0	14.39	90	224.29	5.57	0.57	0.86
1787	0	14	2	1	2	0	0	2	0	2	7	25.59	82	205	9.4	0.36	-3.13
1788	0	14	2	0	0	0	0	0	0	0	0	18.71	75	148.57	8.52	1.93	5.05
1789	0	14	2	1	2	0	0	1	0	1	5	20.13	90	125.71	5.4	0.64	0.31
1790	0	14	2	1	1	0	0	1	0	1	4	18.74	87	95.71	7.83	0.52	3.42
1791	0	14	2	1	3	0	0	1	0	2	7	18.77	85	91.43	6.38	1.71	0.71
1792	0	14	2	1	0	1	0	0	0	0	2	17.24	90	59.71	14.05	0	3.3
1793	0	14	2	3	1	1	0	0	0	3	8	19.84	64	47.14	8.52	2	1.11
1794	0	14	2	0	2	0	0	1	0	0	3	17.51	76	46.43	7.9	1.71	-1.45
1795	0	14	2	0	0	0	0	0	0	2	2	20.12	88	40	11.58	0.33	-0.03
1796	0	14	2	1	0	0	0	0	0	1	2	25.38	90	37.14	5.9	0.57	1.31
1797	0	14	2	0	0	1	0	0	0	0	1	27.07	90	35.71	0	0	-7.36
1798	0	14	2	0	0	0	0	1	0	2	3	23.53	90	31.43	4.6	0.83	0.31
1799	0	14	2	0	0	1	0	0	0	3	4	21.11	66	13.57	7.85	0.86	-1.29
1800	0	14	2	1	0	1	0	0	0	1	3	18.14	90	5.71	8.43	0.36	0.51
1801	0	14	2	0	3	0	0	1	1	0	5	19.03	85	5	8.38	1.14	-2.05
1802	0	14	2	0	0	0	0	0	0	0	0	20.98	90	2.86	0	0	-8.19
1803	0	14	2	2	1	2	0	2	0	3	10	22.06	15	27.14	18.05	0.05	0.2
1804	0	14	2	1	2	0	0	1	0	0	4	18.41	53	11.57	13.86	4.29	5.12
1805	0	14	2	0	0	0	0	0	0	0	0	16.16	90	45.71	0	0	-7.83
1806	0	14	2	0	1	0	0	0	0	1	2	18.51	80	1375.71	10.48	0	-3.91
1807	0	14	2	2	3	0	0	1	0	2	8	21.16	85	602.86	11.26	2.36	-1.97
1808	0	14	2	1	2	0	0	0	0	1	4	19.96	90	48.57	5.17	0	2.1
1809	0	14	2	0	1	0	0	1	0	2	4	17.45	88	35	6.19	0.38	0
1810	0	14	2	0	0	0	0	0	0	0	0	22.57	90	0	0	0	-7
1811	0	14	2	0	0	0	0	1	0	1	2	19.88	90	177.14	8.4	0.29	1.75
1812	0	14	2	1	2	0	0	0	0	2	5	27.09	89	162.86	10.12	0.86	0.84
1813	0	14	2	0	0	0	0	1	0	1	2	18	82	104.29	13.94	0.67	-0.84
1814	0	14	2	0	0	0	0	1	0	1	2	19.92	82	20.43	3.24	3.1	0.52
1815	0	14	2	0	0	0	0	1	0	2	3	25.64	83	10	7.86	1	-0.95
1816	0	14	2	1	0	0	0	1	0	2	4	21.48	50	80.71	10.32	0.8	-0.72
1817	0	14	2	1	0	0	0	0	0	1	2	17.01	84	38.57	5.26	2.64	-3.77
1818	0	14	2	0	1	0	0	0	0	0	1	25.05	84	98.57	7.51	3	-0.15
1819	0	14	1	0	0	1	0	1	0	0	2	25.99	89	115	10.6	0	0.54
1820	0	14	1	1	1	0	0	1	0	2	5	20.9	46	417.14	13.86	8.57	6.01
1821	0	14	1	2	0	0	0	1	0	2	5	17.88	39	90.71	14.25	0.07	-0.18
1822	0	14	1	3	1	0	0	1	0	3	8	22.49	41	57.86	9.08	1.21	5.53
1823	0	14	1	1	1	0	0	1	2	1	6	25.21	73	74.29	5.5	1.79	-3.21
1824	0	14	1	1	0	0	0	1	0	2	4	21.12	90	116.43	7.11	0.12	1.91
1825	0	14	1	1	2	0	0	1	0	1	5	17.3	85	110	8.25	1.46	3.36
1826	0	14	1	1	0	0	0	0	0	2	3	17.88	85	76.43	13	2.14	1.56
1827	0	14	1	1	1	0	0	0	0	2	4	24	78	74.29	7.1	1.86	0.55
1828	0	14	1	1	1	0	0	1	0	3	6	25.42	87	70	14.12	0.64	4.03
1829	0	14	1	0	0	0	0	1	0	1	2	23.21	90	60	9.48	0.17	1.2
1830	0	14	1	0	0	0	0	0	0	2	2	25.1	90	57.14	11.63	0.17	-0.09
1831	0	14	1	1	0	0	0	0	0	1	2	17.21	90	54.29	7.33	0	1.54
1832	0	14	1	2	2	0	0	1	0	2	7	18.37	64	44.29	7.93	0.64	8.89
1833	0	14	1	2	3	0	0	1	0	3	9	24.61	64	38	13.57	3.71	-2.91
1834	0	14	1	1	0	1	0	0	0	0	2	19.3	87	35.14	13.33	0	-4.08
1835	0	14	1	0	0	0	0	0	0	0	0	20.35	90	20	5.69	1.36	2.34
1836	0	14	1	1	1	1	0	1	0	1	5	18.08	86	0	7.9	2.62	-4.55
1837	0	14	1	0	1	0	0	0	0	0	1	20.88	90	187.14	5.19	1.62	-0.46
1838	0	14	1	1	1	0	0	1	0	2	5	20.02	88	137.14	8.09	0.33	3.37
1839	0	14	1	0	1	0	0	0	0	0	1	16.09	90	90	7.38	0.86	4.25
1840	0	14	1	2	2	1	0	1	0	0	6	19.47	87	70.71	9.49	0.21	0.48
1841	0	14	1	1	0	1	0	1	0	1	4	22.15	80	58.43	6.33	0.17	-1.56
1842	0	14	1	1	1	1	0	0	0	3	6	23.47	75	52.86	10.76	6.57	4.99
1843	0	14	1	3	3	1	0	1	0	2	10	23.69	36	287.14	13.75	0	1.54
1844	0	14	1	0	0	2	0	0	0	0	2	15.06	90	152.86	20.46	0	3.42
1845	0	14	1	0	0	0	0	0	0	0	0	21.97	90	144.29	9.98	0.33	1.21
1846	0	14	1	1	1	0	0	1	0	1	4	26.52	90	136.43	8.69	0.36	-0.91
1847	0	14	1	0	1	0	0	1	0	1	3	17.9	90	81.43	4.52	0.05	1.49
1848	0	14	1	1	0	0	0	0	0	0	1	22.88	90	77.14	8.17	0.52	6.18
1849	0	14	1	0	0	0	0	0	0	0	0	16.51	90	75.71	9.31	0.12	-1.71
1850	0	14	1	0	1	0	0	1	0	2	4	22.12	89	73.57	5.05	0.29	6.05
1851	0	14	1	1	2	1	0	1	0	2	7	19.88	75	55.71	7.31	0.1	3.01
1852	0	14	1	1	1	0	0	0	0	1	3	17.86	90	45.71	7.05	1.43	3.99
1853	0	14	1	0	3	0	0	1	0	0	4	26.23	90	27.29	11.48	1.19	2.38
1854	0	14	1	0	0	0	0	0	0	0	0	14.39	90	26.43	0	0	-6.49
1855	0	14	1	2	3	0	0	2	0	1	8	20.55	84	1.43	10.71	0.1	-4.12
1856	0	14	1	1	1	0	0	1	0	1	4	14.62	74	125.71	1.33	0.83	-1.43
1857	0	14	1	1	2	0	0	2	0	2	7	30.05	58	158.57	10.67	8	-0.03
1858	0	14	1	0	0	0	0	0	0	2	2	21.84	90	112.86	9.89	4.14	4.79
1859	0	14	1	3	3	0	0	3	0	3	12	28.34	61	108.57	7.76	5	-2.4
1860	0	14	1	0	0	0	0	0	0	1	1	18.82	90	92.14	11.36	1.86	-1.33
1861	0	14	1	1	3	0	0	1	0	0	5	16.67	81	45.71	7.71	0.57	6.23
1862	0	14	1	0	0	0	0	0	0	2	2	19.77	80	42.86	6.83	0.5	4.2
1863	0	14	1	1	0	1	0	1	0	0	3	16.59	88	42.14	17.81	1.57	3.25
1864	0	14	2	0	2	0	0	1	0	0	3	19.08	90	352.86	9	0	3.88
1865	0	14	2	0	0	1	0	0	0	0	1	21.09	90	104.29	9.17	0.07	2.31
1866	0	14	2	2	1	0	0	1	0	3	7	17.2	58	68.57	9.96	0.29	0.83
1867	0	14	2	0	0	1	0	0	0	0	1	19.47	90	42.86	6.19	6.43	3.15
1868	0	14	2	0	0	0	0	0	0	0	0	22.66	90	26.43	16	0.79	1.65
1869	0	14	2	0	0	0	0	0	0	0	0	22.19	90	102.86	6.67	2	0.38
1870	0	14	2	1	1	0	0	1	0	1	4	16.63	79	26	0.4	7.5	-4.78
1871	0	14	2	1	2	1	0	2	0	1	7	19.15	66	184.71	13.9	1.93	-5.26
1872	0	14	2	1	0	0	0	0	0	1	2	17.01	84	175	8.5	0.19	4.5
1873	0	14	2	2	2	0	0	1	0	3	8	24.32	88	148	4.9	1.07	0.36
1874	0	14	2	1	1	0	0	1	0	1	4	18.11	75	94.29	14.55	0.27	-3.89
1875	0	14	2	2	2	0	0	1	0	3	8	17.52	90	85.71	9.17	1.17	-2.02
1876	0	14	2	0	0	0	0	0	0	0	0	17.29	90	78.57	0	0	-7.67
1877	0	14	2	0	0	0	0	1	0	0	1	17.92	90	50	6.67	0.64	3.06
1878	0	14	2	1	0	0	0	0	0	2	3	20.28	86	42.86	7.5	0.57	-3.38
1879	0	14	2	0	1	0	0	1	0	0	2	25.54	90	17.14	13.43	0	6.01
1880	0	14	2	1	0	0	0	1	0	2	4	26.93	44	108.57	4.36	1.79	-3.11
1881	0	14	2	1	1	0	0	1	0	3	6	17.69	68	149.14	9.64	1.02	0.54
1882	0	14	2	1	2	0	0	2	0	3	8	20.7	76	145.71	9	2.5	-2.74
1883	0	14	2	1	0	0	0	0	0	1	2	18.27	90	117.14	9.45	0.71	4.28
1884	0	14	2	0	1	0	0	1	0	1	3	20.04	90	90.86	8.02	0.57	6.92
1885	0	14	2	1	0	0	0	1	0	2	4	24.49	87	65.71	5.89	2.14	-0.73
1886	0	14	2	0	0	0	0	1	0	2	3	18.01	63	59.29	9.18	0.05	2.03
1887	0	14	2	0	0	0	0	0	0	0	0	29.75	90	41.43	6.9	2.71	-0.68
1888	0	14	2	0	2	0	0	0	0	0	2	19.13	90	35.71	4.29	0.86	-4.84
1889	0	14	2	1	1	0	0	1	0	0	3	20.45	89	19.29	11.88	0.9	1.16
1890	0	14	2	1	3	0	0	0	0	2	6	18.07	87	0	8.4	3	3.46
1891	0	14	2	1	0	0	0	1	0	1	3	16.93	80	57.14	6.32	2.57	0.72
1892	0	14	2	0	0	0	0	2	0	1	3	23.94	88	155	0	0
1893	0	14	2	1	2	0	0	1	0	1	5	20.67	83	96	0.29	1.83	-4.19
1894	0	14	2	2	1	0	0	2	0	2	7	20.74	88	77.14	9.21	1	-5.69
1895	0	14	1	1	0	0	0	1	0	2	4	19.57	79	398.86	14.33	3.26	3.51
1896	0	14	1	1	3	0	0	1	0	3	8	30.23	48	171.43	10.27	1.43	-0.71
1897	0	14	2	1	1	0	0	1	0	0	3	17.03	89	120.71	10.9	0.48	4.62
1898	0	14	2	0	0	0	0	0	0	0	0	17.5	90	94	6.86	0.71	3.68
1899	0	14	2	0	0	0	0	0	0	0	0	18.4	90	0	0	0	-7.88
1900	0	14	1	1	0	0	0	0	0	2	3	15.72	82	169.43	11.29	5.62	2.83
1901	0	14	1	0	0	0	0	1	3	2	6	21.35	80	35.71	21.07	0.43	4.98
1902	0	14	2	0	0	0	0	1	0	1	2	20.37	90	61.43	5.33	0.67	2.47
1903	0	14	2	2	1	1	0	0	0	0	4	23.26	39	130.86	11.6	0	1.41
1904	0	14	2	3	3	0	0	2	0	3	11	36	40	34.29	0.04	4	1.64
1905	0	14	2	0	1	0	0	1	0	1	3	19.05	89	145.71	6.64	0.48	5.27
1906	0	14	1	0	0	0	0	0	0	0	0	17.74	38	117.14	7.86	3.05	-4.99
1907	0	14	1	0	0	0	0	0	0	0	0	28.1	90	42.86	0	0	-7.57
1908	0	14	1	0	0	0	0	0	0	0	0	22.27	90	42.86	0	0	-4.79
1909	0	14	1	0	0	0	0	0	0	0	0	28.6	90	10.71	0	0	-7.57
1910	0	14	2	1	2	0	0	1	0	2	6	18.78	70	11	18.21	2.71	1.11
1911	0	14	2	0	0	0	0	0	0	0	0	23.21	90	51.43	0	0	-7.36
1912	0	14	2	1	0	0	0	1	0	2	4	16.9	78	255.71	12.05	0.93	1.6
1913	0	14	2	1	2	0	0	0	0	2	5	17.57	84	201.43	7.88	3.45	-3.58
1914	0	14	2	0	0	0	0	1	0	1	2	19.53	73	72.57	16.14	0.43	2.89
1915	0	14	2	0	0	0	0	0	0	0	0	18.37	90	37.43	5.74	0.52	3.03
1916	0	14	2	0	0	0	0	0	0	0	0	16.69	90	28.57	0	0	-7.47
1917	0	14	2	0	0	0	0	0	0	0	0	20.78	90	21.43	0	0	-8.44
1918	0	14	2	0	0	0	0	0	0	0	0	15.13	90	0	0	0	-5.61
1919	0	14	2	1	2	0	0	1	0	2	6	19.2	78	157.14	0.14	2.14	-2.44
1920	0	14	2	1	1	0	0	1	0	1	4	17.63	90	94.29	8.67	3.21	-5.21
1921	0	14	2	1	0	0	0	1	0	1	3	20.17	88	82.86	6.05	0	0.14
1922	0	14	2	1	2	0	0	1	0	2	6	19.1	57	63.57	7.67	1.81	-2.95
1923	0	14	2	1	2	0	0	1	0	2	6	19.37	66	45.71	10.01	1.14	2.83
1924	0	14	2	2	3	0	0	1	0	2	8	18.9	90	92.86	11.14	0.29	-2.79
1925	0	14	2	0	2	0	0	0	0	0	2	20.55	76	279.86	18.47	3.71	-2.07
1926	0	14	2	1	0	0	0	1	0	2	4	17.57	78	126.43	7.68	1.04	2.97
1927	0	14	2	0	2	0	0	1	0	1	4	35.49	90	111.43	6.5	1.5	-1.69
1928	0	14	2	0	2	0	0	1	0	1	4	17.07	84	57.14	0.48	2	-5.6
1929	0	14	2	3	0	0	0	2	0	1	6	18.2	89	14.29	8.83	0	-3.35
1930	0	14	2	0	0	0	0	1	0	1	2	18.03	83	93.57	4.64	1.26	3.11
1931	0	14	2	0	1	0	0	0	0	0	1	22.66	86	85.29	5.24	0.43	-2.03
1932	0	14	2	1	1	0	0	1	0	1	4	18.14	75	47.71	11.19	0.71	2.12
1933	0	14	2	0	0	0	0	0	0	0	0	25.62	90	59.29	0	0	-8.08
1934	0	14	2	1	0	0	0	1	0	1	3	19.63	63	82.86	6.82	0.86	2.76
1935	0	14	2	1	1	0	0	1	1	2	6	24.51	82	91.43	1.29	15.07	-1.53
1936	0	14	2	0	0	0	0	1	0	0	1	20.22	82	42.86	3.33	2.86	-1.45
1937	0	14	1	1	1	0	0	1	0	2	5	17.75	82	7.14	2	2.5	-2.15
1938	0	14	2	0	0	1	0	1	0	3	5	25.46	53	71.43	14.36	2.96	-1.29
1939	0	14	2	2	2	1	0	2	0	3	10	27.99	36	64.29	9.21	5.86	-0.45
1940	0	14	2	2	2	0	0	0	0	1	5	17.88	59	495.29	17.49	1.25	6.61
1941	0	14	2	0	0	0	0	1	0	1	2	25.22	86	111.71	4.95	0.38	-4.24
1942	0	14	2	1	2	0	0	2	1	2	8	20	64	109.57	13.86	3.43	-0.33
1943	0	14	2	1	0	0	0	1	0	0	2	28.63	90	94.29	10.86	0.4	0.44
1944	0	14	2	0	1	1	0	1	0	1	4	17.79	90	14.29	12.71	5	6.81
1945	0	14	2	0	0	0	0	0	0	0	0	15.5	90	110	15.81	1	1.97
1946	0	14	2	1	0	0	0	1	0	1	3	26.26	90	31.43	7.1	2	-1.98
1947	0	14	1	1	1	3	0	1	0	1	7	25.04	82	136	7.38	0.19	5.81
1948	0	14	1	0	0	0	0	0	0	1	1	26.88	90	97.86	9.93	0.36	1.85
1949	0	14	1	1	0	2	0	0	0	2	5	25.06	90	77.86	15.02	0.52	1.9
1950	0	14	1	1	1	0	0	0	0	1	3	26.86	90	68.57	20.85	0.73	-4.64
1951	0	14	1	0	0	0	0	0	0	0	0	22.69	90	15.71	6.86	0	1.35
1952	0	14	1	1	3	0	0	1	0	3	8	21.97	83	8.57	8.17	0	4.34
1953	0	14	1	0	0	0	0	0	0	0	0	16.23	80	0	11.87	3.17	0.35
1954	0	14	1	1	1	1	0	1	0	1	5	19.57	84	308.43	17.14	6	3.99
1955	0	14	1	1	0	0	0	1	0	2	4	17.2	90	367.14	16.57	1.14	4.7
1956	0	14	1	1	0	1	0	1	0	3	6	18.99	84	132.86	16.29	3.02	1.17
1957	0	14	1	1	1	0	0	0	0	1	3	14.37	90	7.14	6.24	0.5	0.82
1958	0	14	1	1	1	1	0	1	0	2	6	19.05	86	57.86	7.83	0.86	3.27
1959	0	14	1	0	0	1	0	0	0	1	2	17.06	90	33.57	7.57	0.33	0.17
1960	0	14	2	0	0	0	0	0	0	0	0	20.9	90	41.43	13	2.29	4.95
1961	0	14	2	2	1	2	0	2	0	3	10	28.55	70	57.14	16.21	4.5	2.38
1962	0	14	1	0	0	0	0	0	0	0	0	17.06	90	112.86	17.48	0.43	1.79
1963	0	14	1	0	0	0	0	0	0	3	3	18.67	89	107.14	10.31	0.32	1.93
1964	0	14	1	1	1	0	0	0	0	0	2	27.64	90	10	6.23	0	-5.36
1965	0	14	1	1	1	1	0	1	0	3	7	20.62	78	42.86	7.95	2.5	5.41
1966	0	14	2	0	1	0	0	1	0	0	2	28.68	83	50	22.83	0.07	-1.78
1967	0	14	2	0	1	1	0	0	0	2	4	16.64	90	54.29	10.88	1.9	3.85
1968	0	14	2	1	0	0	0	1	0	0	2	16.98	90	302.86	8.89	2.17	-7.12
1969	0	14	2	2	2	2	0	1	0	3	10	23.81	74	67.29	12.62	0	-3.82
1970	0	14	2	1	2	0	0	1	0	2	6	24.92	79	180	1.62	3.12	-3.02
1971	0	14	1	2	1	0	0	1	0	2	6	17.8	64	24.29	9.76	0.93	-1.49
1972	0	14	2	1	0	1	0	0	0	2	4	18.62	90	101.43	13.14	0.29	3.83
1973	0	14	2	1	1	0	0	1	0	2	5	18.83	84	95.71	0.5	2.5	-3.11
1974	0	14	1	0	1	0	0	0	0	0	1	17.95	88	137.14	10.74	0.43	3.24
1975	0	14	2	1	1	0	0	1	0	1	4	18.03	90	4.29	0	12	-0.11
1976	1	14	1	0	0	0	0	0	0	2	2	20.55	90	58.71	6.19	0.51	-2.86
1977	1	14	2	1	0	0	0	1	0	2	4	16.65	79	100	5.02	5.5	-0.1
1978	1	14	1	1	3	0	0	1	0	2	7	18.05	58	28.86	6.67	0.92	0.4
1979	1	14	1	1	0	1	0	1	0	2	5	19.03	90	104.29	10.21	0.52	-2.23
1980	1	14	1	2	3	0	0	2	1	1	9	23.03	87	52.86	11.36	0.11	1.34
1981	1	14	1	0	0	0	0	0	0	1	1	23.34	85	27.86	5.29	1.17	-2.1
1982	1	14	1	0	0	0	0	1	0	0	1	26.56	90	7.43	16.67	0	-2.36
1983	1	14	1	0	0	1	0	1	0	2	4	17.63	81	122.86	15.21	2.64	-1.01
1984	1	14	1	1	1	0	0	1	0	2	5	28.69	89	67.14	16.29	1.07	-1.3
1985	1	14	2	1	2	0	0	0	0	2	5	22.21	86	137.14	11.04	0	-1.37
1986	1	14	2	1	1	0	0	1	0	1	4	26.4	79	108.57	11.4	5.57	-0.91
1987	1	14	2	0	0	0	0	1	0	1	2	32.05	89	55.71	18.9	0	-0.69
1988	1	14	2	0	0	0	0	0	0	1	1	24.09	90	45	14	0.14	0.36
1989	1	14	2	0	0	0	0	0	0	0	0	17.58	89	58.57	9.86	5.14	1.1
1990	1	14	2	1	0	0	0	1	0	3	5	36.98	54	32.86	10.02	1.07	-0.87
1991	1	14	2	0	0	0	0	0	0	0	0	23.44	90	12.86	10.55	0	-0.74
1992	1	14	2	0	0	0	0	1	0	0	1	18.59	89	31.43	11.67	0.19	-0.69
1993	1	14	2	0	0	0	0	0	0	0	0	17.27	90	69.29	7.2	0.45	0.28
1994	1	14	1	3	1	1	0	1	0	3	9	18.85	54	17.14	16.69	0.79	-0.27
1995	1	14	1	1	0	2	0	2	0	3	8	20.74	45	47.86	10.1	0.7	-3.2
1996	1	14	1	1	2	0	0	1	0	3	7	16.33	87	202.14	11.52	0.55	-0.1
1997	1	14	1	0	0	0	0	0	0	2	2	18.29	90	30	4.93	0.5	-6.81
1998	1	14	1	1	1	0	0	1	0	2	5	20.31	73	53.57	14.43	1.43	-1.65
1999	1	14	1	1	1	0	0	1	0	2	5	19.51	86	235.71	6.9	0.07	0.04
[truncated: 3,714 more rows]

## Sheet: Sheet2
Gender	0=Male	1=Female
Residence	1=Urban	2=Rural
MVPA	Min
Sedentary time	Hour
Screen time	Hour
